# Supplementary material for: Transcriptome Analysis for Identification of Genes Related to Growth and Development, Digestion and Detoxification, Olfaction in the Litchi Stink Bug Tessaratoma papillosa
Source: Front Physiol. 2022 Jan 24;12:774218. doi: 10.3389/fphys.2021.774218 (PMC8818959; doi:10.3389/fphys.2021.774218)
Supplement: Supplementary file 2 [file Data_Sheet_2.xlsx]

## Sheet: Sheet2
Gene ID	log2(TP_FM/TP_M)	FDR(TP_M-vs-TP_FM)	log2(TP_A/TP_M)	FDR(TP_M-vs-TP_A)	log2(TP_A/TP_FM)	FDR(TP_FM-vs-TP_A)	log2(TP_FMT/TP_MO)	FDR(TP_MO-vs-TP_FMT)	log2(TP_FMM/TP_MM)	FDR(TP_MM-vs-TP_FMM)	log2(TP_AM/TP_MM)	FDR(TP_MM-vs-TP_AM)	log2(TP_FMM/TP_AM)	FDR(TP_AM-vs-TP_FMM)	log2(TP_FMF/TP_MF)	FDR(TP_MF-vs-TP_FMF)	log2(TP_AF/TP_MF)	FDR(TP_MF-vs-TP_AF)	log2(TP_AF/TP_FMF)	FDR(TP_FMF-vs-TP_AF)	log2(TP_AA/TP_FMA)	FDR(TP_FMA-vs-TP_AA)	log2(TP_FMF/TP_FMH)	FDR(TP_FMH-vs-TP_FMF)	Transcripts	Transcripts Number	Max Length of Transcript	log2(TP_FMM/TP_AM)_1	FDR(TP_AM-vs-TP_FMM)_2	Pvalue(TP_AM-vs-TP_FMM)	log2(TP_FMT/TP_MO)_3	FDR(TP_MO-vs-TP_FMT)_4	Pvalue(TP_MO-vs-TP_FMT)	log2(TP_A/TP_M)_5	FDR(TP_M-vs-TP_A)_6	Pvalue(TP_M-vs-TP_A)	log2(TP_AA/TP_FMA)_7	FDR(TP_FMA-vs-TP_AA)_8	Pvalue(TP_FMA-vs-TP_AA)	log2(TP_AF/TP_FMF)_9	FDR(TP_FMF-vs-TP_AF)_10	Pvalue(TP_FMF-vs-TP_AF)	log2(TP_FM/TP_M)_11	FDR(TP_M-vs-TP_FM)_12	Pvalue(TP_M-vs-TP_FM)	log2(TP_FMF/TP_FMH)_13	FDR(TP_FMH-vs-TP_FMF)_14	Pvalue(TP_FMH-vs-TP_FMF)	log2(TP_A/TP_FM)_15
CL4467.Contig1_Dmry	6.96578	0.000191976			-6.96578	0.000197441	7.42626	2.3543e-06																	CL4467.Contig1_Dmry	1	606				7.42626	2.3543e-06	1.12667e-06										6.96578	0.000191976	6.3321e-05				-6.96578
Unigene23861_Dmry	-1	0.707472	1.81444	0.191604	2.81444	0.0662205	7.88874	0.00474297									6.42626	0.230357	6.42626	0.23742	2.64981	0.121536			Unigene23861_Dmry	1	207				7.88874	0.00474297	0.00288714	1.81444	0.191604	0.104909	2.64981	0.121536	0.058782	6.42626	0.23742	0.119492	-1	0.707472	0.621324				2.81444
Unigene8155_Dmry	8.62205	2.78145e-20			-8.62205	4.08666e-20	10.4798	2.49884e-76															-2.58496	0.630842	Unigene8155_Dmry	1	881				10.4798	2.49884e-76	4.03542e-77										8.62205	2.78145e-20	4.01248e-21	-2.58496	0.630842	0.487404	-8.62205
Unigene12397_Dmry	7.42626	1.96829e-11			-7.42626	2.38667e-11	7.10591	4.73494e-36													2.32193	0.612096			Unigene12397_Dmry	1	1119				7.10591	4.73494e-36	1.12882e-36				2.32193	0.612096	0.472112				7.42626	1.96829e-11	4.00292e-12				-7.42626
Unigene4058_Dmry	1.01783	1.33038e-240	-0.104542	0.0129929	-1.12237	2.76608e-280	-0.803811	7.66732e-117	0.624808	9.96064e-05	0.994123	1.50825e-12	-0.369316	0.00748253	1.65718	0	1.14741	0	-0.509769	2.85354e-276	0.101888	1.47158e-07	4.21843	0	Unigene4058_Dmry	1	2175	-0.369316	0.00748253	0.00253532	-0.803811	7.66732e-117	9.70996e-118	-0.104542	0.0129929	0.00489482	0.101888	1.47158e-07	2.7898e-08	-0.509769	2.85354e-276	3.8265e-278	1.01783	1.33038e-240	2.64768e-242	4.21843	0	0	-1.12237
CL2309.Contig5_Dmry	-0.457104	2.03195e-16	-2.11269	4.28962e-183	-1.65559	5.1373e-96	8.62571	7.68415e-53	0.639824	0.305131	1.36815	0.000872142	-0.728327	0.0672159	5.77726	0	3.65892	1.30695e-157	-2.11834	0	1.49342	2.01327e-302	2.67602	0	CL2309.Contig5_Dmry	1	2154	-0.728327	0.0672159	0.028704	8.62571	7.68415e-53	1.52245e-53	-2.11269	4.28962e-183	1.02024e-184	1.49342	2.01327e-302	2e-304	-2.11834	0	0	-0.457104	2.03195e-16	3.34336e-17	2.67602	0	0	-1.65559
Unigene10305_Dmry	0.372077	8.03763e-36	-0.495182	5.90621e-47	-0.867259	7.22657e-161	-2.0446	2.30483e-222	-2.89239	1.4796e-26	0.0193006	0.992341	-2.91169	3.3139e-27	2.22796	0	1.40682	0	-0.821134	0	1.7804	2.42524e-69	3.85127	0	Unigene10305_Dmry	1	2726	-2.91169	3.3139e-27	2.80992e-28	-2.0446	2.30483e-222	1.84391e-223	-0.495182	5.90621e-47	3.65162e-48	1.7804	2.42524e-69	7.8371e-71	-0.821134	0	0	0.372077	8.03763e-36	7.9385e-37	3.85127	0	0	-0.867259
Unigene10302_Dmry							6.56986	1.49067e-17			3	0.125381	-3	0.12946	-0.489414	1.83716e-06	-3.79212	2.44062e-115	-3.30271	6.99111e-74			9.39017	1.06202e-118	Unigene10302_Dmry	1	2929	-3	0.12946	0.0625382	6.56986	1.49067e-17	4.89276e-18							-3.30271	6.99111e-74	2.4563e-75				9.39017	1.06202e-118	3.97608e-120
Unigene29849_Dmry	0.513624	0.620673	1.38507	0.0594448	0.871444	0.192131	-0.970556	0.293687			4.45943	0.646801	-4.45943	0.631585			6.44294	0.130779	6.44294	0.135056	0.557631	0.0635879	-4.45943	0.629209	Unigene29849_Dmry	1	262	-4.45943	0.631585	0.500122	-0.970556	0.293687	0.23447	1.38507	0.0594448	0.0266384	0.557631	0.0635879	0.0275104	6.44294	0.135056	0.0590768	0.513624	0.620673	0.487262	-4.45943	0.629209	0.487404	0.871444
CL5962.Contig1_Dmry	0.415037	0.0134391	3.39011	0	2.97508	1.01716e-286	-1.89308	0.0182987	0.781412	1.44209e-66	1.09902	1.56892e-146	-0.31761	1.40172e-16	7.08746	2.14999e-21	4.08746	0.0057023	-3	1.25231e-12	0	0.973553	0.306103	0.373879	CL5962.Contig1_Dmry	1	2614	-0.31761	1.40172e-16	1.64297e-17	-1.89308	0.0182987	0.0119517	3.39011	0	0	0	0.973553	0.957578	-3	1.25231e-12	1.59283e-13	0.415037	0.0134391	0.00572926	0.306103	0.373879	0.24588	2.97508
Unigene7329_Dmry							4.75489	0.342912	-5.90689	0.101013	-5.90689	0.0715705													Unigene7329_Dmry	1	452				4.75489	0.342912	0.2811
CL5513.Contig1_Dmry	6.45943	0.0636001	6.08746	0.12085	-0.371969	0.822608	0.378512	0.846979	-2.87447	0.074636	-7.04439	0.011321	4.16993	0.661028	4	0.66104	4.08746	0.661243	0.0874628	1.00505	-5.08746	0.414792	4	0.627387	CL5513.Contig1_Dmry	1	333	4.16993	0.661028	0.499878	0.378512	0.846979	0.815346	6.08746	0.12085	0.0605084	-5.08746	0.414792	0.271822	0.0874628	1.00505	0.983198	6.45943	0.0636001	0.031713	4	0.627387	0.512756	-0.371969
CL5513.Contig2_Dmry	0.110424	1.03108	-0.415037	0.585811	-0.525461	0.548767	3.93074	1.91359e-11	1.02237	0.501547	-5	0.389293	6.02237	0.0721399							-5.04439	0.414071			CL5513.Contig2_Dmry	1	484	6.02237	0.0721399	0.0312272	3.93074	1.91359e-11	7.39954e-12	-0.415037	0.585811	0.438286	-5.04439	0.414071	0.271822				0.110424	1.03108	0.991806				-0.525461
Unigene8278_Dmry	1.74483	1.32184e-139	0.363465	0.000132881	-1.38137	1.15566e-98	4.18587	8.42867e-05	-5.86295	9.04005e-15	-4.18488	5.66454e-13	-1.67807	0.534583	-2.32193	0.698155	0	1.0097	2.32193	0.664539	4.08746	0.210064	-11.4189	1.49337e-159	Unigene8278_Dmry	1	973	-1.67807	0.534583	0.375152	4.18587	8.42867e-05	4.41848e-05	0.363465	0.000132881	3.60612e-05	4.08746	0.210064	0.111445	2.32193	0.664539	0.48886	1.74483	1.32184e-139	4.37212e-141	-11.4189	1.49337e-159	4.55168e-161	-1.38137
CL4632.Contig7_Dmry	5.20945	0.0340934			-5.20945	0.0328994	6.87036	6.55918e-07									6.35755	0.000110682	6.35755	0.000111246	6.64386	1.95779e-05			CL4632.Contig7_Dmry	1	933				6.87036	6.55918e-07	3.04568e-07				6.64386	1.95779e-05	4.55156e-06	6.35755	0.000111246	2.54842e-05	5.20945	0.0340934	0.0158954				-5.20945
Unigene23676_Dmry	4.75489	0.360379	3.80735	0.624473	-0.947533	0.704532	7.33985	0.000382389	3.80735	0.70419	3.80735	0.640525	0	1.00917											Unigene23676_Dmry	1	396	0	1.00917	0.999816	7.33985	0.000382389	0.000210982	3.80735	0.624473	0.493566							4.75489	0.360379	0.251846				-0.947533
Unigene30782_Dmry	8.20457	5.14309e-05			-8.20457	5.3631e-05	9.35975	4.27199e-11	-4.16993	0.69316	-4.16993	0.635293									4.24793	0.633068			Unigene30782_Dmry	1	302				9.35975	4.27199e-11	1.67049e-11				4.24793	0.633068	0.472112				8.20457	5.14309e-05	1.59081e-05				-8.20457
CL307.Contig1_Dmry	10.6275	2.14281e-118			-10.6275	2.54968e-117	12.7104	0													4.08746	0.114066	-2	0.620276	CL307.Contig1_Dmry	1	1265				12.7104	0	0				4.08746	0.114066	0.054146				10.6275	2.14281e-118	8.2182e-120	-2	0.620276	0.487404	-10.6275
Unigene30425_Dmry	5.75489	0.362492	9.09011	3.65998e-06	3.33522	0.000159373	0.859822	0.721279			7.55459	0.0200406	-7.55459	0.0207692			11.6078	7.19917e-35	11.6078	5.18973e-35	2.83437	3.28926e-14			Unigene30425_Dmry	1	219	-7.55459	0.0207692	0.00782014	0.859822	0.721279	0.685946	9.09011	3.65998e-06	8.324e-07	2.83437	3.28926e-14	4.1099e-15	11.6078	5.18973e-35	3.2218e-36	5.75489	0.362492	0.251846				3.33522
Unigene30426_Dmry	2.30256	0.20426	4.52565	5.7434e-06	2.22309	0.00117797	-0.119582	0.936595			5.88264	0.38598	-5.88264	0.387462			11.3337	3.91065e-26	11.3337	3.14851e-26	4.71821	1.71876e-19			Unigene30426_Dmry	1	202	-5.88264	0.387462	0.250092	-0.119582	0.936595	0.91295	4.52565	5.7434e-06	1.33453e-06	4.71821	1.71876e-19	1.68219e-20	11.3337	3.14851e-26	2.39802e-27	2.30256	0.20426	0.126618				2.22309
Unigene36090_Dmry	-3.23945	0	-2.12774	0	1.11171	0	0.857599	9.43702e-51	-3.06359	2.28681e-81	2.8518	0	-5.9154	0	0.48202	0	-0.45514	0	-0.93716	0	4.99354	2.11982e-47	1.08091	0	Unigene36090_Dmry	1	563	-5.9154	0	0	0.857599	9.43702e-51	1.90859e-51	-2.12774	0	0	4.99354	2.11982e-47	9.51728e-49	-0.93716	0	0	-3.23945	0	0	1.08091	0	0	1.11171
Unigene21524_Dmry	5.45943	0.366449	5.49185	0.377145	0.0324215	1.00283	8.64746	4.4757e-06													10.6582	1.23182e-21			Unigene21524_Dmry	1	260				8.64746	4.4757e-06	2.16696e-06	5.49185	0.377145	0.24519	10.6582	1.23182e-21	1.10419e-22				5.45943	0.366449	0.251846				0.0324215
Unigene36594_Dmry	12.2497	1.3336e-116	3.70044	0.62337	-8.54927	2.91397e-113	7.83289	4.46107e-06	3.58496	0.702593			3.58496	0.648591							-3.70044	0.642525			Unigene36594_Dmry	1	430	3.58496	0.648591	0.499878	7.83289	4.46107e-06	2.16696e-06	3.70044	0.62337	0.493566	-3.70044	0.642525	0.528688				12.2497	1.3336e-116	5.18286e-118				-8.54927
Unigene38157_Dmry	11.464	8.4279e-52			-11.464	2.49426e-51	2.20945	0.197815													4.08746	0.59804			Unigene38157_Dmry	1	338				2.20945	0.197815	0.153311				4.08746	0.59804	0.472112				11.464	8.4279e-52	6.4132e-53				-11.464
CL4433.Contig2_Dmry	-2.25192	1.12437e-120	-4.24246	7.91385e-220	-1.99054	4.99105e-22	-6.42626	1.32828e-09	5.64386	9.96915e-05	6.56986	1.23805e-09	-0.925999	0.0513958	-0.196373	0.155475	-0.892746	3.55642e-13	-0.696374	6.02926e-08	-0.553519	0.0500511	-0.00406584	0.95474	CL4433.Contig2_Dmry	1	1698	-0.925999	0.0513958	0.021342	-6.42626	1.32828e-09	5.49792e-10	-4.24246	7.91385e-220	1.66382e-221	-0.553519	0.0500511	0.020821	-0.696374	6.02926e-08	1.01234e-08	-2.25192	1.12437e-120	4.23252e-122	-0.00406584	0.95474	0.904338	-1.99054
CL282.Contig1_Dmry	-2.18442	0.00142062	-1.12029	0.0596844	1.06413	0.286277	2.45943	0.000353127							-3.39372	1.11127e-92	-3.8385	2.17604e-101	-0.444785	0.319417			2.36678	1.7619e-06	CL282.Contig1_Dmry	1	2330				2.45943	0.000353127	0.000193383	-1.12029	0.0596844	0.0267732				-0.444785	0.319417	0.175466	-2.18442	0.00142062	0.000520624	2.36678	1.7619e-06	4.16736e-07	1.06413
CL2972.Contig1_Dmry	1.04891	0.00146093	-1.44294	0.00625188	-2.49185	7.35992e-10	-0.666244	9.78056e-13	-2.8676	5.83849e-29	-8.93369	5.11629e-53	6.06609	3.00427e-07	-8.45943	2.39118e-38	-8.45943	6.35405e-38			-1.86552	1.78669e-30	-7.77479	5.21521e-24	CL2972.Contig1_Dmry	1	1821	6.06609	3.00427e-07	5.9423e-08	-0.666244	9.78056e-13	3.63614e-13	-1.44294	0.00625188	0.00220226	-1.86552	1.78669e-30	1.19168e-31				1.04891	0.00146093	0.000535974	-7.77479	5.21521e-24	5.96216e-25	-2.49185
Unigene6227_Dmry
Unigene24942_Dmry
CL4521.Contig3_Dmry	1.05063	0.00878886	1.85595	8.02547e-09	0.805323	0.00310626	7.17991	0.00474349	-0.168271	0.579329	-0.620471	0.00445894	0.452199	0.0591681	7.71425	0.000614838	9.31741	9.40934e-12	1.60317	0.00076752	3.06689	3.00581e-38	-1.26875	0.0133483						0.0250662			0.00288714			1.48549e-09			1.64114e-39			0.000195988			0.0036071			0.00510538
Unigene36753_Dmry	-0.0344688	0.800453	0.16749	0.205248	0.201959	0.0974536	-2.37579	4.22864e-69	0.690998	3.82685e-12	0.100305	0.47433	0.590693	1.5206e-09	0.0427045	0.844826	1.51519	7.96785e-29	1.47249	1.72185e-27	0.235015	9.38683e-05	0.480626	0.0299524						2.54474e-10			7.21622e-70			0.113674			2.36172e-05			1.26213e-28			0.740018			0.0123193
CL2376.Contig1_Dmry	-5.64386	0.115612	-5.64386	0.125893			6.70044	0.00135343	2.26303	0.0459123	2.8953	0.000719464	-0.632268	0.339399	-1.603	0.0489709	-7.33092	7.2782e-05	-5.72792	0.0826305	-0.0204641	0.964364	-0.520007	0.643415						0.200724			0.000780472			0.0645436			0.917172			0.0334102			0.0617368			0.549602
Unigene37872_Dmry	-0.720899	0.000131722	-1.81307	2.4621e-16	-1.09217	2.45714e-05	-7.53934	0	-0.353637	0.7764	0.83399	0.336743	-1.18763	0.156084	0.751502	0.0810565	0.81516	0.0430746	0.0636586	0.893581	-0.816329	4.51262e-07	-0.36257	0.316723						0.0784488			0			3.14168e-17			8.95442e-08			0.832144			4.26694e-05			0.193089
CL3951.Contig3_Dmry	2.25239	2.07684e-66	3.64821	1.1122e-285	1.39583	4.07008e-90	-4.31379	0	0.372333	6.05626e-12	0.814209	7.05852e-64	-0.441876	9.15869e-22	-1.80735	0.238508	0.36257	0.713707	2.16993	0.0856704	0.304855	0.149008	-5.50779	1.90306e-23						8.94916e-23			0			1.93118e-287			0.074534			0.0351028			1.29443e-67			2.20718e-24
CL593.Contig2_Dmry	0.844129	3.14383e-05	2.10339	8.61272e-42	1.25926	1.02815e-20	6.57537	7.52854e-105	-0.243494	0.486757	-3.72247	3.63375e-19	3.47897	2.26363e-15	0.34893	0.138616	1.4861	1.42481e-21	1.13717	1.83221e-14	-1.32862	0.00708888	2.61102	1.97279e-20						2.77174e-16			1.0159e-105			5.76404e-43			0.0023757			2.13294e-15			9.55828e-06			2.48754e-21
CL5313.Contig2_Dmry	0.653603	5.12534e-12	1.87837	1.52211e-140	1.22476	1.00049e-75	-4.00135	6.98329e-128	-0.0933442	0.478278	1.16875	1.05863e-68	-1.26209	6.4046e-77	0.207134	0.00724327	2.47292	0	2.26579	0	0.795781	1.49265e-34	1.71852	5.63565e-79						2.5875e-78			8.33686e-129			4.3903e-142			8.84494e-36			0			1.01378e-12			2.87706e-80
CL3835.Contig1_Dmry	-3.63363	0	-4.83398	0	-1.20035	0	0.0554383	0.0220226	-0.377419	1.91874e-37	-0.710671	9.779e-119	0.333251	1.0363e-23	-0.432188	0	-3.22074	0	-2.78855	0	-0.879644	3.72195e-40	2.00684	0						9.58136e-25			0.0144484			0			1.9487e-41			0			0			0
Unigene17152_Dmry	0.028759	0.973919	1.85497	2.02213e-14	1.82621	2.63142e-14	6.76818	5.73612e-05	-2.00963	6.83463e-07	-6.00963	1.51435e-16	4	0.000946785	9.74819	1.05865e-34	4.45943	0.233629	-5.28876	6.00231e-30	4.52356	0.211203	2.85338	3.43088e-19						0.000274152			2.96536e-05			2.79574e-15			0.111445			4.14702e-31			0.929854			4.47146e-20
Unigene30631_Dmry	-1.2541	1.23509e-05	0.174895	0.554616	1.429	2.14557e-07	-6.40939	1.10214e-24	0.651546	0.116739	2.3926	5.93047e-24	-1.74105	4.68406e-16	-2.05063	0.0606895	2.87221	8.57211e-15	4.92283	4.46372e-22	-0.731183	0.0121124	-3.43423	1.23569e-06						5.59852e-17			3.12152e-25			0.412502			0.00425914			3.89212e-23			3.59542e-06			2.8772e-07
Unigene39398_Dmry	-4.96794	0	-4.3514	0	0.616541	1.76884e-05	-6.25516	0	0.243245	0.0622222	-2.08517	4.41735e-40	2.32841	3.75794e-54	3.80735	6.00029e-06	5.62059	6.65684e-25	1.81323	2.18662e-09	3.22897	2.47933e-159	-6.78398	0						1.957e-55			0			0			3.90532e-161			3.31516e-10			0			0
Unigene42507_Dmry	0.475955	1.72375e-162	1.08996	0	0.614006	0	-3.04883	0	0.0450684	0.0207973	1.56343	0	-1.51836	0	3.51876	0	6.15516	0	2.6364	0	2.33912	0	-0.460238	8.79152e-137						0			0			0			0			0			4.95116e-164			2.96032e-138
Unigene26191_Dmry	0.886899	1.03761e-152	0.664345	1.50287e-79	-0.222553	9.13036e-13	-2.29661	0	0.248242	1.42243e-12	0.430734	5.64555e-39	-0.182492	3.34979e-08	-1.16676	0	-0.993515	0	0.173242	1.43885e-07	0.854975	2.42431e-219	1.47645	4.84539e-271						6.16446e-09			0			6.36542e-81			2.9987e-221			2.51132e-08			3.18392e-154			9.78936e-273
CL2672.Contig1_Dmry							9.59059	2.28868e-57																									4.34156e-58
Unigene4107_Dmry	-1.49469	3.66092e-09	-0.933573	0.000101628	0.561116	0.0887987																	-9.32193	7.71717e-07												2.70032e-05									8.34706e-10			1.77792e-07
Unigene24109_Dmry	-2.0897	9.74578e-44	-3.01798	2.51944e-65	-0.928283	0.000677301	6.14296	1.17293e-19	-3.58496	0.460639	-3.58496	0.385194			0	1.00324	-2.58496	0.619278	-2.58496	0.632265			-5.01495	2.56889e-08									3.67358e-20			1.22114e-66						0.511264			8.39306e-45			5.32572e-09
CL6223.Contig1_Dmry	0.972215	2.16737e-08	0.400791	0.0642493	-0.571424	0.000684184	6.70044	0.000203093	-1	0.77365	-4	0.38702	3	0.64959	4.75489	0.262819	5.32193	0.0713672	0.567041	0.673145	-0.277534	0.887983	-2.81497	7.54174e-05						0.499878			0.000109695			0.0289958			0.824432			0.486008			5.18686e-09			2.0654e-05
Unigene31081_Dmry	0.461031	8.91137e-35	-0.189862	1.69463e-05	-0.650892	7.51167e-64	-4.54031	0	0.444198	2.68807e-16	0.849699	5.99589e-67	-0.405501	3.05181e-18	1.26583	0	1.17152	0	-0.0943088	6.70063e-07	-0.881185	4.24652e-138	3.69751	0						3.36544e-19			0			4.12988e-06			7.42758e-140			1.23397e-07			9.02334e-36			0
CL5419.Contig1_Dmry			3.16993	0.37184	3.16993	0.338432	1.88536	2.54094e-05	3	0.464679	4.75489	0.0106459	-1.75489	0.13393	-4.90689	0.0137859	1.66297	0.00215877	6.56986	1.66528e-08	0	0.970563								0.0654888			1.2866e-05			0.24519			0.930458			2.68706e-09
Unigene17542_Dmry	0.219877	0.850027	-0.982513	0.495238	-1.20239	0.335918	-1.77961	0.00824066	-4.75489	0.685077	-4.75489	0.627952					4.75489	0.653745	4.75489	0.655794	-0.52858	0.56769	-7.76818	0.00945023									0.00511148			0.354444			0.40364			0.48886			0.797734			0.00348254
CL4021.Contig1_Dmry	-0.359911	3.87142e-05	-0.766245	7.32041e-17	-0.406334	6.41719e-05	2.4021	2.9964e-05	-1.07477	0.0235126	0.589812	0.0812634	-1.66458	7.17095e-06	3.77761	8.1832e-09	10.1767	0	6.3991	0	-0.254705	2.20583e-07	-2.17326	1.07992e-22						1.59362e-06			1.52272e-05			9.167e-18			4.25128e-08			0			1.18642e-05			1.27836e-23
Unigene30473_Dmry	1.7866	0.000289083	0.560715	0.463755	-1.22588	0.00749578	-4.85798	0.527295							4.85798	0.64064	7.18982	0.0711676	2.33184	0.23844			4.85798	0.610446									0.460936			0.327654						0.117812			9.67806e-05			0.512756
Unigene24789_Dmry	0.907944	7.32761e-10	2.48527	1.33987e-116	1.57732	8.07387e-65	1.9349	0.0119777	1.79837	0.000499202	0.724366	0.321402	1.074	0.0201935	2.60768	4.59511e-05	-2.39232	0.238501	-5	6.59189e-08	0.182171	0.000165023	0.117357	0.831043						0.0074877			0.00760216			4.41934e-118			4.28114e-05			1.11875e-08			1.60983e-10			0.773154
CL769.Contig1_Dmry	-0.357835	0.000905339	0.00902628	0.970222	0.366861	0.000611918	-3.72922	4.11323e-61	1.54068	1.17663e-132	-0.861256	9.69283e-19	2.40193	1.62154e-239	-0.178363	0.00744191	0.670629	1.95015e-44	0.848992	1.77173e-65	0.0959866	0.386806	2.80735	5.71987e-200						3.00486e-241			7.52318e-62			0.920482			0.247898			6.85896e-67			0.000322574			1.48579e-201
Unigene26555_Dmry	0.480668	4.87294e-16	1.036	4.01468e-86	0.55533	2.66783e-30	-0.454301	7.14431e-16	0.773031	2.20012e-118	0.267715	9.44993e-13	0.505316	6.22129e-56	0.441106	4.44977e-66	-0.282969	1.10878e-19	-0.724074	3.67107e-154	-0.295327	0.000349195	3.63223	0						3.1501e-57			2.4314e-16			1.61886e-87			9.48964e-05			7.5658e-156			8.11836e-17			0
CL5904.Contig1_Dmry	1.51847	0.056012	2	0.00635363	0.481533	0.476696	1.05889	0.0217154	4.39232	0.0547295	-1	1.00028	5.39232	0.0391319	4.75489	0.265738	3.80735	0.666451	-0.947533	0.571004	0.14499	0.406183	-1.62015	0.0682478						0.0156116			0.0142447			0.00224066			0.264218			0.38916			0.0273752			0.0311406
Unigene36101_Dmry	-1.64895	0	0.129834	0.000146438	1.77878	0	-3.64925	0	0.174651	0.000248033	2.20945	0	-2.0348	0	0.270471	3.70666e-23	-0.871259	4.12964e-145	-1.14173	1.65415e-279	-0.491409	8.58703e-16	1.8302	0						0			0			3.9858e-05			9.91622e-17			2.18682e-281			0			0
CL7203.Contig2_Dmry							5	0.189777							3.45943	0.640132			-3.45943	0.632562			3.45943	0.610015									0.146152									0.511264						0.512756
CL7203.Contig1_Dmry	2.62401	2.22206e-30	1.0177	0.00215069	-1.60631	1.87469e-16	2.89383	3.91915e-07													1.27518	1.49861e-09	-6.20945	0.00254398									1.804e-07			0.000692714			2.4709e-10						2.46798e-31			0.000848704
CL807.Contig4_Dmry	-6.6865	6.77852e-28	-6.6865	2.02329e-27					0.0891075	0.656555	-8.49586	3.91787e-97	8.58496	4.02993e-103							0.296775	0.106037	-7.12928	5.55709e-38						1.33753e-104						1.84887e-28			0.049095						8.0149e-29			4.71158e-39
CL960.Contig3_Dmry	-1.73697	0.0612144	2.22754	1.15714e-08	3.9645	1.83405e-14	5.75489	0.000382263	1.2348	9.22451e-07	1.5533	9.98511e-12	-0.318503	0.147231			4.08746	0.130086	4.08746	0.134351	1.61813	0.00187842	-5.72792	0.000670311						0.0733074			0.000210982			2.16534e-09			0.000567546			0.0590768			0.0300904			0.00020683
CL960.Contig1_Dmry	-3.70044	0.998897	-3.70044	0.995337			3.90689	0.594191	8.07682	9.95938e-05	6.72792	0.037384	1.3489	0.0783606							5.08746	0.367631								0.0346398			0.540652			0.993544			0.229378						0.997546
Unigene42639_Dmry	1.87075	4.10929e-06	1.66705	0.000112657	-0.203703	0.593999	4.45943	0.609837							4.52356	0.668545			-4.52356	0.655349	6.20945	0.211296	-0.0614005	1.00565									0.540652			3.0195e-05			0.111445			0.511264			1.15328e-06			0.980986
CL2604.Contig4_Dmry	3.18763	1.9349e-09	6.82867	2.12124e-171	3.64104	1.16272e-123	-6.59182	0			1	0.653495	-1	0.636876	1	0.665708	1.58496	0.403032	0.584963	0.725421	1.93837	1.94875e-248	-2	0.214726						0.500122			0			5.36632e-173			2.24098e-250			0.608292			4.33668e-10			0.11689
Unigene2666_Dmry	3.63227	0.00481326	6.79572	3.97194e-30	3.16345	8.82709e-20	3.87061	1.01207e-16							4.90689	0.260653			-4.90689	0.249025	-2.58496	0.00254286	4.90689	0.226158									3.37726e-17			3.38062e-31			0.000789432			0.130696			0.00188632			0.13146
CL7431.Contig1_Dmry	8.71836	1.1073e-237	-3.32193	0.375641	-12.0403	2.1893e-240	8.7664	0									4.24793	0.228918	4.24793	0.235627	4.64386	0.113557	-2.32193	0.610401									0			0.254874			0.054146			0.119492			2.22198e-239			0.487404
Unigene17617_Dmry	-0.455142	1.40362e-08	-3.73745	7.29662e-166	-3.28231	2.67306e-108	-6.91476	0	1	0.776574	0	1.01302	1	0.73874	-1.17315	0.000552715	-4.48543	2.00933e-16	-3.31228	2.97433e-06	-0.286304	0.813817	-2.60579	5.20299e-28						0.624816			0			1.89764e-167			0.739688			5.77986e-07			3.31764e-09			5.37308e-29
Unigene18681_Dmry	7.53138	0.000372256			-7.53138	0.000379412	9.40088	2.65644e-15																									9.16224e-16												0.000126332
Unigene18679_Dmry			5.16993	0.635256	5.16993	0.594799															0.118644	0.977915														0.493566			0.957578
Unigene7121_Dmry	-0.155241	0.303024	-0.189875	0.21909	-0.0346336	0.85311	5.02729	3.64005e-50	-1.52154	0.0110379	-1.26628	0.0221866	-0.255257	0.773486	3.84986	1.74374e-43	2.19579	1.99034e-08	-1.65407	4.40928e-17	-0.693869	2.43954e-18	1.5482	1.33203e-15						0.678072			7.40576e-51			0.127168			2.51446e-19			4.58722e-18			0.196325			1.96425e-16
Unigene7120_Dmry	-0.860668	0.053372	-1.52709	0.00154212	-0.666422	0.280475	8.59991	0.000107956	-5.80735	0.463881	-1	0.727904	-4.80735	0.628605	8.25267	0.00220498	6.82018	0.130381	-1.43249	0.179858	0.169333	0.569164	-0.152476	0.845192						0.500122			5.70338e-05			0.000486564			0.404864			0.084577			0.0260418			0.790124
Unigene2516_Dmry	-1.85345	0.0148665	-0.698173	0.337665	1.15528	0.201137	-3.68905	2.95473e-44	-5.45943	0.100943	-0.758992	0.625525	-4.70044	0.227317	0	1.02261	0.0824622	1.01443	0.0824622	1.00873	-1.47541	8.50098e-12	-2.75803	0.0096356						0.125061			6.40274e-45			0.213252			1.21647e-12			0.978998			0.00637822			0.00357452
Unigene2517_Dmry	-1.37037	0.00849718	-1.77372	0.00158764	-0.403356	0.627828	-2.40479	2.67013e-40			3.80735	0.38545	-3.80735	0.387059	0	1.00444	0	0.998391	0	0.994207	-1.78012	6.50847e-16	-3.12338	0.0256034						0.250092			6.04074e-41			0.000501564			7.47818e-17			0.983198			0.0034738			0.0104242
Unigene18665_Dmry	-0.373697	0.00655656	0.215787	0.1167	0.589484	3.3939e-06	-1.76899	3.59645e-35	-0.702095	0.105112	0.265239	0.515104	-0.967334	0.00735486	-0.796069	0.00796671	-0.211107	0.554142	0.584963	0.069546	-1.54822	2.60709e-114	-0.418313	0.21846						0.00248872			8.66916e-36			0.0578402			5.23524e-116			0.0270524			0.00265082			0.123233
Unigene30774_Dmry	-1.65711	0.000184681	-0.916117	0.0293505	0.740995	0.199348	0.887525	0.723266	4.32193	0.72281	4.39232	0.652275	-0.0703893	1.01577	4.32193	0.664195			-4.32193	0.652094	8.75154	2.46527e-06	-2.62059	0.128964						0.999816			0.685946			0.0120275			5.22014e-07			0.511264			6.03942e-05			0.0649398
CL5904.Contig2_Dmry	-0.680361	1.51671e-65	-2.92886	0	-2.2485	1.39828e-252	4.0572	1.53401e-27	0.381563	0.389398	-1.04026	0.0148011	1.42183	0.000181428	-2.09954	0.00217303	-3.09954	7.5862e-05	-1	0.537742	0.0740006	0.886884	-8.93221	0						4.74772e-05			4.13974e-28			0			0.821612			0.362438			9.53318e-67			0
Unigene28455_Dmry
CL1101.Contig1_Dmry			3	0.368679	3	0.336536	-6.45943	6.44673e-10							2.32193	0.637739			-2.32193	0.63064	3	0.36311	2.32193	0.608016	CL1101.Contig1_Dmry	1	1687				-6.45943	6.44673e-10	2.6394e-10	3	0.368679	0.24519	3	0.36311	0.229378	-2.32193	0.63064	0.511264				2.32193	0.608016	0.512756	3
Unigene15837_Dmry	-5.2854	0.00131412	-1.37851	0.152562	3.90689	0.104073	-9.18735	8.44341e-56													4.39232	0.0620317			Unigene15837_Dmry	1	1498				-9.18735	8.44341e-56	1.62486e-56	-1.37851	0.152562	0.0812138	4.39232	0.0620317	0.0263072				-5.2854	0.00131412	0.000474094				3.90689
Unigene17484_Dmry	0.28157	0.0283139	0.857981	2.5155e-16	0.576411	8.48062e-09	-0.449448	1.21876e-09	0.0646694	0.704575	0.798469	8.16891e-21	-0.7338	6.57994e-18	-0.623807	2.65874e-06	0.893506	9.21256e-21	1.51731	1.21221e-46	0.286189	0.0016927	0.85561	3.79956e-07	Unigene17484_Dmry	1	3230	-0.7338	6.57994e-18	7.32116e-19	-0.449448	1.21876e-09	5.03674e-10	0.857981	2.5155e-16	3.2103e-17	0.286189	0.0016927	0.000508584	1.51731	1.21221e-46	6.10662e-48	0.28157	0.0283139	0.0129151	0.85561	3.79956e-07	8.5133e-08	0.576411
Unigene34423_Dmry	1.08857	2.9905e-08	1.67057	8.21266e-22	0.581997	9.59015e-05	-3.46992	4.71663e-131	0.113985	0.431745	-0.7561	4.00269e-11	0.870085	4.82327e-15	0.239251	0.348698	1.18807	1.73794e-13	0.948821	1.56325e-09	-0.0146097	0.97608	2.52066	3.264e-19	Unigene34423_Dmry	1	1775	0.870085	4.82327e-15	5.98692e-16	-3.46992	4.71663e-131	5.53572e-132	1.67057	8.21266e-22	8.73238e-23	-0.0146097	0.97608	0.951254	0.948821	1.56325e-09	2.349e-10	1.08857	2.9905e-08	7.2021e-09	2.52066	3.264e-19	4.25062e-20	0.581997
Unigene24568_Dmry	0.872539	0.361692	1.82543	0.00921694	0.952887	0.118555	-4.70044	2.69702e-25	0.267284	0.864639	2.43956	0.00022438	-2.17228	0.00069003	1.30256	0.138824	1.95109	0.00400814	0.648528	0.32028	-0.0162651	0.985076	2.29192	0.0136512	Unigene24568_Dmry	1	253	-2.17228	0.00069003	0.000195662	-4.70044	2.69702e-25	7.56722e-26	1.82543	0.00921694	0.00333928	-0.0162651	0.985076	0.982944	0.648528	0.32028	0.176089	0.872539	0.361692	0.242082	2.29192	0.0136512	0.00523438	0.952887
Unigene17169_Dmry	0.714473	0.0455182	1.84888	2.85168e-12	1.13441	1.57461e-06	-4.85095	1.49559e-111	0.664816	0.122751	1.99559	1.16606e-13	-1.33078	5.90163e-08	0.538552	0.201725	1.21315	8.00936e-05	0.6746	0.0269119	-0.379015	0.044682	1.81291	2.73776e-05	Unigene17169_Dmry	1	960	-1.33078	5.90163e-08	1.10564e-08	-4.85095	1.49559e-111	1.94471e-112	1.84888	2.85168e-12	4.33616e-13	-0.379015	0.044682	0.0183336	0.6746	0.0269119	0.00930924	0.714473	0.0455182	0.021896	1.81291	2.73776e-05	7.17882e-06	1.13441
Unigene40376_Dmry	1.19033	0.00305535	-2.7829	0.000598905	-3.97323	7.11254e-11	9.44708	5.4981e-39	0	1.01832	-3.45943	0.388195	3.45943	0.397994	-5.04439	0.0470986	-5.04439	0.0421793			-1.9386	0.385414	-7.47573	8.05676e-10	Unigene40376_Dmry	1	916	3.45943	0.397994	0.249908	9.44708	5.4981e-39	1.26267e-39	-2.7829	0.000598905	0.000177165	-1.9386	0.385414	0.24641				1.19033	0.00305535	0.00117442	-7.47573	8.05676e-10	1.5283e-10	-3.97323
Unigene11562_Dmry	7.91886	2.65717e-05			-7.91886	2.7864e-05	8.91588	8.14112e-11																	Unigene11562_Dmry	1	380				8.91588	8.14112e-11	3.21292e-11										7.91886	2.65717e-05	7.97354e-06				-7.91886
CL7125.Contig3_Dmry	2.4746	1.67342e-28	-0.902703	0.0431216	-3.3773	4.08634e-39	6.02729	6.29064e-283			3.70044	0.00293388	-3.70044	0.00307709	-0.897297	6.81528e-34	-3.57368	1.57252e-215	-2.67639	1.36328e-88	5.9542	1.75176e-15	7.41785	2.72374e-169	CL7125.Contig3_Dmry	1	4234	-3.70044	0.00307709	0.000977874	6.02729	6.29064e-283	4.13926e-284	-0.902703	0.0431216	0.0186468	5.9542	1.75176e-15	2.05542e-16	-2.67639	1.36328e-88	4.19002e-90	2.4746	1.67342e-28	1.94884e-29	7.41785	2.72374e-169	7.97836e-171	-3.3773
Unigene26845_Dmry	4.45943	0.608731			-4.45943	0.595819	5.93074	0.191441																	Unigene26845_Dmry	1	257				5.93074	0.191441	0.146152										4.45943	0.608731	0.502458				-4.45943
Unigene23003_Dmry	5.90689	0.36673			-5.90689	0.35087	7.93664	0.00476328																	Unigene23003_Dmry	1	201				7.93664	0.00476328	0.00288714										5.90689	0.36673	0.251846				-5.90689
Unigene5248_Dmry	5.52356	0.116404			-5.52356	0.111078	7.57743	1.59979e-05	3.58496	0.716274			3.58496	0.658739											Unigene5248_Dmry	1	459	3.58496	0.658739	0.499878	7.57743	1.59979e-05	8.01612e-06										5.52356	0.116404	0.0632708				-5.52356
Unigene8148_Dmry	7.53138	5.79869e-10			-7.53138	6.76732e-10	9.14211	2.32447e-31																	Unigene8148_Dmry	1	909				9.14211	2.32447e-31	5.89936e-32										7.53138	5.79869e-10	1.26533e-10				-7.53138
Unigene30512_Dmry	-0.421464	0.580539	1.57208	0.000223766	1.99354	7.47079e-06	0.563901	0.585753	0.619857	0.115643	-0.328054	0.50501	0.947911	0.00812453	-1.45943	0.000172064	-1.06711	0.00421491	0.392317	0.528961	1.5487	4.02135e-05	1.37551	0.0447046	Unigene30512_Dmry	1	1085	0.947911	0.00812453	0.00277484	0.563901	0.585753	0.516744	1.57208	0.000223766	6.24622e-05	1.5487	4.02135e-05	9.70266e-06	0.392317	0.528961	0.34956	-0.421464	0.580539	0.450232	1.37551	0.0447046	0.0194272	1.99354
Unigene1466_Dmry	7.10852	5.14281e-05			-7.10852	5.36257e-05	9.224	8.96932e-22																	Unigene1466_Dmry	1	606				9.224	8.96932e-22	2.68356e-22										7.10852	5.14281e-05	1.59081e-05				-7.10852
Unigene36825_Dmry							7.71425	0.00135592																	Unigene36825_Dmry	1	271				7.71425	0.00135592	0.000780472
Unigene14769_Dmry	4.80735	0.617401			-4.80735	0.601999	6.6865	0.105625													-2.51096	0.1653			Unigene14769_Dmry	1	210				6.6865	0.105625	0.0759888				-2.51096	0.1653	0.0835942				4.80735	0.617401	0.502458				-4.80735
CL173.Contig3_Dmry	9.35094	1.48241e-31			-9.35094	2.80372e-31	11.4136	4.23328e-138	2.80735	0.714478			2.80735	0.65737	-2.58496	0.691911	-2.58496	0.634931	0	0.993189			0	0.99124	CL173.Contig3_Dmry	1	837	2.80735	0.65737	0.499878	11.4136	4.23328e-138	4.80466e-139							0	0.993189	0.988798	9.35094	1.48241e-31	1.60223e-32	0	0.99124	0.987324	-9.35094
CL7125.Contig4_Dmry	5.85798	2.93444e-15			-5.85798	3.87265e-15	8.04985	4.41538e-72	-0.716207	0.36375	-4.52356	4.69083e-06	3.80735	0.000850568							-4.32193	5.1604e-05			CL7125.Contig4_Dmry	1	4340	3.80735	0.000850568	0.000243754	8.04985	4.41538e-72	7.3575e-73				-4.32193	5.1604e-05	1.26055e-05				5.85798	2.93444e-15	5.0446e-16				-5.85798
CL7125.Contig1_Dmry	6.9542	4.24821e-52			-6.9542	1.26316e-51	9.06609	1.64917e-234	1	0.610103	-1.58496	0.129042	2.58496	0.020913							-5.67243	3.31375e-20			CL7125.Contig1_Dmry	1	6953	2.58496	0.020913	0.00780488	9.06609	1.64917e-234	1.26647e-235				-5.67243	3.31375e-20	3.15614e-21				6.9542	4.24821e-52	3.21446e-53				-6.9542
CL7125.Contig2_Dmry	6.21917	5.46779e-114	2.24793	0.000342916	-3.97124	1.50898e-88	8.39767	0			1	0.391345	-1	0.391936	-2.32193	0.0256668	0.847997	0.397261	3.16993	0.000822525	5.35755	2.10475e-16	-3.90689	3.03478e-06	CL7125.Contig2_Dmry	1	6847	-1	0.391936	0.250092	8.39767	0	0	2.24793	0.000342916	9.7792e-05	5.35755	2.10475e-16	2.35732e-17	3.16993	0.000822525	0.000210882	6.21917	5.46779e-114	2.17186e-115	-3.90689	3.03478e-06	7.29546e-07	-3.97124
Unigene15478_Dmry	6.20945	0.115043	6.22882	0.119637	0.0193653	1.00305	2.40157	0.000706793	5.80735	0.285409			5.80735	0.229928							-4.24793	0.640209			Unigene15478_Dmry	1	300	5.80735	0.229928	0.124939	2.40157	0.000706793	0.000396398	6.22882	0.119637	0.0605084	-4.24793	0.640209	0.528688				6.20945	0.115043	0.0632708				0.0193653
CL2245.Contig3_Dmry	5.49985	1.12995e-40	1.45943	0.163624	-4.04041	1.09076e-33	9.45327	2.5969e-184	0.906891	0.382874	-3	0.0210685	3.90689	0.000441736	-4.52356	1.09174e-05	-4.52356	1.02043e-05			1	0.210087	-3	0.0340845	CL2245.Contig3_Dmry	1	4196	3.90689	0.000441736	0.000121862	9.45327	2.5969e-184	2.40172e-185	1.45943	0.163624	0.087864	1	0.210087	0.114043				5.49985	1.12995e-40	1.02267e-41	-3	0.0340845	0.0142902	-4.04041
Unigene17850_Dmry	5.93074	0.0180567			-5.93074	0.0175713	7.70736	9.58089e-08																	Unigene17850_Dmry	1	594				7.70736	9.58089e-08	4.28072e-08										5.93074	0.0180567	0.00796722				-5.93074
Unigene27093_Dmry	7.40939	7.54289e-16	5.78136	2.72818e-05	-1.62803	5.30191e-05	9.33092	3.55447e-62	0.584963	0.602389	2.37638	2.75812e-06	-1.79141	0.000128952			1.58496	0.641008	1.58496	0.642299	-1.73697	0.570209	-3.32193	0.212239	Unigene27093_Dmry	1	1560	-1.79141	0.000128952	3.31818e-05	9.33092	3.55447e-62	6.43714e-63	5.78136	2.72818e-05	6.78986e-06	-1.73697	0.570209	0.41136	1.58496	0.642299	0.48886	7.40939	7.54289e-16	1.26735e-16	-3.32193	0.212239	0.118781	-1.62803
CL2989.Contig3_Dmry	6.65821	2.14597e-38	6.67243	1.78949e-38	0.0142139	0.971801	9.23362	3.39133e-238	-1.32636	1.87939e-12	-0.406214	0.0186622	-0.920147	9.20906e-06							4.75489	2.79474e-10			CL2989.Contig3_Dmry	1	6297	-0.920147	9.20906e-06	2.07312e-06	9.23362	3.39133e-238	2.5696e-239	6.67243	1.78949e-38	1.27443e-39	4.75489	2.79474e-10	4.3881e-11				6.65821	2.14597e-38	2.02078e-39				0.0142139
Unigene27328_Dmry	7.66534	1.18553e-22	6.6865	1.77953e-11	-0.978835	0.00128601	7.39403	3.68713e-93	-0.132755	0.846444	0.959811	0.00358113	-1.09257	0.00121067							-1.22239	0.481844	-2.32193	0.373803	Unigene27328_Dmry	1	1865	-1.09257	0.00121067	0.00035616	7.39403	3.68713e-93	5.33264e-94	6.6865	1.77953e-11	2.82594e-12	-1.22239	0.481844	0.327776				7.66534	1.18553e-22	1.59841e-23	-2.32193	0.373803	0.240612	-0.978835
Unigene29526_Dmry	4.52356	0.605045			-4.52356	0.593051	7.73471	0.002529																	Unigene29526_Dmry	1	247				7.73471	0.002529	0.00150111										4.52356	0.605045	0.502458				-4.52356
Unigene2665_Dmry	7.26679	0.00137443			-7.26679	0.00137666	8.27146	3.44601e-07	0.00933786	1.03886	-1.87447	0.0802392	1.88381	0.0792033	3.80735	0.637461			-3.80735	0.630411	3.90689	0.59917	0	0.988085	Unigene2665_Dmry	1	385	1.88381	0.0792033	0.0351156	8.27146	3.44601e-07	1.58354e-07				3.90689	0.59917	0.472112	-3.80735	0.630411	0.511264	7.26679	0.00137443	0.000502856	0	0.988085	0.980986	-7.26679
Unigene7699_Dmry	7.31288	0.000191842			-7.31288	0.000197314	3.3295	1.04338e-10	-1.06413	0.772722	-4.52356	0.386311	3.45943	0.646949							1.12553	0.686089			Unigene7699_Dmry	1	467	3.45943	0.646949	0.499878	3.3295	1.04338e-10	4.1424e-11				1.12553	0.686089	0.583178				7.31288	0.000191842	6.3321e-05				-7.31288
Unigene13392_Dmry	4.83156	6.96743e-57	2.39593	2.4397e-06	-2.43563	2.40376e-31	5.58996	1.21889e-235	-1.4245	0.0426466	1.28177	0.000933663	-2.70627	9.73632e-09	-2.32193	0.435457	-2.32193	0.400246			0.232661	0.71611	-3.16993	0.11854	Unigene13392_Dmry	1	2128	-2.70627	9.73632e-09	1.71902e-09	5.58996	1.21889e-235	9.33422e-237	2.39593	2.4397e-06	5.45798e-07	0.232661	0.71611	0.616114				4.83156	6.96743e-57	4.92504e-58	-3.16993	0.11854	0.0586378	-2.43563
Unigene42503_Dmry	2.05174	2.40941e-14	2.49293	7.29224e-24	0.44119	0.0188446	-2.85316	7.78113e-78	0.629632	0.043332	2.44367	4.33255e-40	-1.81404	1.71194e-27	0.377235	0.145691	1.91314	6.64579e-34	1.53591	4.80663e-25	0.408566	0.0261757	0.690896	0.00414742	Unigene42503_Dmry	1	1695	-1.81404	1.71194e-27	1.43874e-28	-2.85316	7.78113e-78	1.24295e-78	2.49293	7.29224e-24	7.28134e-25	0.408566	0.0261757	0.0100795	1.53591	4.80663e-25	3.81066e-26	2.05174	2.40941e-14	4.29616e-15	0.690896	0.00414742	0.00143364	0.44119
Unigene12519_Dmry	2.38733	1.16041e-05	3.08377	5.76533e-11	0.696438	0.0385097	-2.63416	1.64278e-20	0.593183	0.371405	2.44057	9.08486e-14	-1.84739	7.24653e-10	0.547828	0.308652	2.37278	3.36782e-16	1.82495	8.46873e-12	-0.702952	0.0844972	1.06333	0.0340199	Unigene12519_Dmry	1	538	-1.84739	7.24653e-10	1.18881e-10	-2.63416	1.64278e-20	5.046e-21	3.08377	5.76533e-11	9.4041e-12	-0.702952	0.0844972	0.0380622	1.82495	8.46873e-12	1.12297e-12	2.38733	1.16041e-05	3.37094e-06	1.06333	0.0340199	0.0141447	0.696438
Unigene36491_Dmry	2.30946	1.7503e-06	2.95069	3.4253e-12	0.641225	0.0375112	-2.70186	7.34678e-25	0.5025	0.354181	2.42383	6.02523e-20	-1.92133	5.15585e-15	0.162033	0.734384	1.69613	4.075e-11	1.5341	1.06997e-09	0.00278244	0.973941	0.87558	0.0427683	Unigene36491_Dmry	1	514	-1.92133	5.15585e-15	6.40382e-16	-2.70186	7.34678e-25	2.07786e-25	2.95069	3.4253e-12	5.22874e-13	0.00278244	0.973941	0.935146	1.5341	1.06997e-09	1.59088e-10	2.30946	1.7503e-06	4.75296e-07	0.87558	0.0427683	0.0184912	0.641225
Unigene36493_Dmry	1.9855	0.0453815	2.74846	0.000815645	0.762961	0.220584	-4.02758	3.08692e-11	-0.21546	0.889628	2.33024	3.29896e-05	-2.5457	1.24945e-05	0.832273	0.497671	2.97933	3.14237e-07	2.14705	3.0188e-05	-0.57881	0.537573	0.820591	0.464141	Unigene36493_Dmry	1	234	-2.5457	1.24945e-05	2.83938e-06	-4.02758	3.08692e-11	1.2026e-11	2.74846	0.000815645	0.000246188	-0.57881	0.537573	0.378278	2.14705	3.0188e-05	6.48842e-06	1.9855	0.0453815	0.021822	0.820591	0.464141	0.325582	0.762961
Unigene36492_Dmry	2.45545	1.0669e-24	3.17639	3.91668e-52	0.720935	3.84279e-07	-2.90778	7.15825e-92	0.383047	0.105378	2.16523	1.40295e-58	-1.78218	3.79812e-45	0.486004	0.0152266	2.0555	1.12096e-53	1.56949	3.92102e-37	0.0912353	0.569757	0.836501	2.60205e-05	Unigene36492_Dmry	1	1631	-1.78218	3.79812e-45	2.2488e-46	-2.90778	7.15825e-92	1.04475e-92	3.17639	3.91668e-52	2.2339e-53	0.0912353	0.569757	0.405308	1.56949	3.92102e-37	2.3244e-38	2.45545	1.0669e-24	1.36423e-25	0.836501	2.60205e-05	6.81498e-06	0.720935
Unigene37227_Dmry	1.58496	0.601035			-1.58496	0.590153	5.67243	1.69545e-12															-2	0.212317	Unigene37227_Dmry	1	3846				5.67243	1.69545e-12	6.34692e-13										1.58496	0.601035	0.502458	-2	0.212317	0.118781	-1.58496
CL173.Contig2_Dmry	6.18982	4.90366e-66	1.41504	0.163828	-4.77479	1.128e-57	9.58871	1.86219e-261	1.32193	0.501831	2.16993	0.0510555	-0.847997	0.353194	1.58496	0.264841	3.16993	0.00298351	1.58496	0.121601	0.36257	0.56164	1.58496	0.230096	CL173.Contig2_Dmry	1	5405	-0.847997	0.353194	0.210292	9.58871	1.86219e-261	1.30999e-262	1.41504	0.163828	0.087864	0.36257	0.56164	0.398872	1.58496	0.121601	0.0521084	6.18982	4.90366e-66	3.07004e-67	1.58496	0.230096	0.13146	-4.77479
Unigene3005_Dmry	8.13955	5.44083e-39			-8.13955	1.21362e-38	10.128	8.87123e-161													1	0.636184			Unigene3005_Dmry	1	2308				10.128	8.87123e-161	9.06102e-162				1	0.636184	0.472112				8.13955	5.44083e-39	5.07678e-40				-8.13955
Unigene2325_Dmry	5.61471	0.207736			-5.61471	0.198288	7.48382	0.000720671																	Unigene2325_Dmry	1	337				7.48382	0.000720671	0.00040579										5.61471	0.207736	0.126232				-5.61471
Unigene19542_Dmry	7.97154	1.96973e-11			-7.97154	2.38793e-11	10.137	7.68223e-53																	Unigene19542_Dmry	1	777				10.137	7.68223e-53	1.52245e-53										7.97154	1.96973e-11	4.00292e-12				-7.97154
Unigene41293_Dmry	4.08746	0.614315			-4.08746	0.599814	8.33985	2.36099e-06																	Unigene41293_Dmry	1	327				8.33985	2.36099e-06	1.12667e-06										4.08746	0.614315	0.502458				-4.08746
CL944.Contig6_Dmry	10.8424	1.12268e-55			-10.8424	3.59992e-55	7.30695	1.38762e-110							-5.08746	0.26073	-1.76553	0.548565	3.32193	0.637836					CL944.Contig6_Dmry	1	536				7.30695	1.38762e-110	1.81305e-111							3.32193	0.637836	0.48886	10.8424	1.12268e-55	8.08208e-57				-10.8424
Unigene19634_Dmry	-0.0303736	1.02702	2.58996	4.28114e-05	2.62034	3.14174e-05	-4.47478	1.10188e-10	-4.24793	0.460588	-4.24793	0.385159					3.32193	0.635158	3.32193	0.635984	2.74372	5.50731e-53	-4.85798	0.211527	Unigene19634_Dmry	1	552				-4.47478	1.10188e-10	4.3774e-11	2.58996	4.28114e-05	1.08862e-05	2.74372	5.50731e-53	2.22566e-54	3.32193	0.635984	0.48886	-0.0303736	1.02702	0.993356	-4.85798	0.211527	0.118781	2.62034
CL4019.Contig1_Dmry	-2.0983	6.53637e-06	6.96834	0	9.06664	0	0.0374747	0.84692	-0.4441	0.682265	-1.03747	0.256547	0.593375	0.588495	4.9542	0.264806	6.42626	0.0109334	1.47207	0.255237	7.35755	0.000153709	-6.22758	1.11757e-60	CL4019.Contig1_Dmry	1	495	0.593375	0.588495	0.423682	0.0374747	0.84692	0.815346	6.96834	0	0	7.35755	0.000153709	3.9686e-05	1.47207	0.255237	0.135466	-2.0983	6.53637e-06	1.85697e-06	-6.22758	1.11757e-60	6.86972e-62	9.06664
Unigene22000_Dmry	1.58496	0.502466	7.75792	2.05537e-62	6.17296	1.73945e-59	6.64386	0.0569295			5.45943	0.387748	-5.45943	0.388795			6.45943	0.130357	6.45943	0.134661	1.06413	0.570957	-7.04439	0.0341245	Unigene22000_Dmry	1	260	-5.45943	0.388795	0.250092	6.64386	0.0569295	0.0395088	7.75792	2.05537e-62	1.03048e-63	1.06413	0.570957	0.408038	6.45943	0.134661	0.0590768	1.58496	0.502466	0.378076	-7.04439	0.0341245	0.0142902	6.17296
Unigene30315_Dmry																									Unigene30315_Dmry	1	264
Unigene28425_Dmry	0.814444	0.516521	7.32534	2.71553e-181	6.5109	7.38027e-177	-1.45792	0.00211367	0	1.01058	3.65208	0.00525809	-3.65208	0.00556586	-0.25634	0.84625	1.84052	0.00987332	2.09686	0.00429734	4.66954	6.94857e-122	-0.0395284	1.00806	Unigene28425_Dmry	1	708	-3.65208	0.00556586	0.00183377	-1.45792	0.00211367	0.0012389	7.32534	2.71553e-181	6.53146e-183	4.66954	6.94857e-122	1.32415e-123	2.09686	0.00429734	0.00124244	0.814444	0.516521	0.392458	-0.0395284	1.00806	0.965694	6.5109
CL1648.Contig4_Dmry	-2.10451	8.55248e-99	-1.20152	8.25815e-44	0.902998	8.01106e-13	-1.7546	7.7973e-127	-0.244098	0.000352542	-1.36321	9.15471e-77	1.11912	7.00169e-48	-1.05835	4.50181e-20	-0.81873	3.71534e-13	0.239625	0.132492	-0.120782	0.574587	0.139077	0.471365	CL1648.Contig4_Dmry	1	1786	1.11912	7.00169e-48	3.9782e-49	-1.7546	7.7973e-127	9.35248e-128	-1.20152	8.25815e-44	5.34632e-45	-0.120782	0.574587	0.41544	0.239625	0.132492	0.0574196	-2.10451	8.55248e-99	3.85826e-100	0.139077	0.471365	0.331074	0.902998
CL3521.Contig1_Dmry	0.466499	0	-0.9207	0	-1.3872	0	-1.7888	0	0.285206	0.00291011	1.05757	1.19136e-46	-0.77236	1.44755e-27	0.696448	0	1.21051	0	0.514063	0	0.116317	2.39509e-15	-0.550444	0	CL3521.Contig1_Dmry	1	2392	-0.77236	1.44755e-27	1.21454e-28	-1.7888	0	0	-0.9207	0	0	0.116317	2.39509e-15	2.82832e-16	0.514063	0	0	0.466499	0	0	-0.550444	0	0	-1.3872
CL3521.Contig2_Dmry	2.02613	0	0.964359	0	-1.06177	0	1.00454	9.48504e-41	-3.03269	9.78276e-27	2.46237	3.68723e-117	-5.49506	6.4411e-224	2.53572	0	4.2763	0	1.74057	0	4.01197	0	2.24445	0	CL3521.Contig2_Dmry	1	1594	-5.49506	6.4411e-224	1.25468e-225	1.00454	9.48504e-41	2.13502e-41	0.964359	0	0	4.01197	0	0	1.74057	0	0	2.02613	0	0	2.24445	0	0	-1.06177
CL4206.Contig2_Dmry	1.58496	1.0005			-1.58496	0.993877	-0.584963	0.964207									4	0.401631	4	0.4096	1	0.97892			CL4206.Contig2_Dmry	1	906				-0.584963	0.964207	0.960142				1	0.97892	0.971712	4	0.4096	0.241692	1.58496	1.0005	0.997546				-1.58496
CL1915.Contig1_Dmry	-0.0631938	0.766208	3.45868	8.68375e-220	3.52188	7.08172e-225	-3.40881	1.48469e-93	-7.12928	3.97895e-12	2.92871	8.50446e-53	-10.058	1.10166e-94			10.7004	8.95107e-150	10.7004	1.74383e-150	1.11926	5.61333e-72	-8.48784	1.65139e-32	CL1915.Contig1_Dmry	1	1497	-10.058	1.10166e-94	3.89362e-96	-3.40881	1.48469e-93	2.1414e-94	3.45868	8.68375e-220	1.82735e-221	1.11926	5.61333e-72	1.74776e-73	10.7004	1.74383e-150	3.65998e-152	-0.0631938	0.766208	0.70021	-8.48784	1.65139e-32	1.55394e-33	3.52188
CL284.Contig6_Dmry																									CL284.Contig6_Dmry	1	2593
Unigene6961_Dmry	0.983512	0.589099	4.68268	8.05628e-13	3.69916	3.29345e-11	0.895663	0.590529							-4.45943	0.707604	1	0.72109	5.45943	0.412751	3.38606	0.0133767	-4.45943	0.644014	Unigene6961_Dmry	1	261				0.895663	0.590529	0.521084	4.68268	8.05628e-13	1.19274e-13	3.38606	0.0133767	0.0047402	5.45943	0.412751	0.241692	0.983512	0.589099	0.457162	-4.45943	0.644014	0.487404	3.69916
Unigene30304_Dmry	4.75489	0.613696	10.5236	3.03798e-16	5.76867	5.33424e-15	6.20945	0.192107			5.75489	0.390159	-5.75489	0.390932			5.75489	0.400693	5.75489	0.408551	8.82018	3.90145e-05			Unigene30304_Dmry	1	219	-5.75489	0.390932	0.250092	6.20945	0.192107	0.146152	10.5236	3.03798e-16	3.88758e-17	8.82018	3.90145e-05	9.36812e-06	5.75489	0.408551	0.241692	4.75489	0.613696	0.502458				5.76867
Unigene21174_Dmry	-0.396742	4.70637e-36	-0.866485	6.96208e-140	-0.469742	3.18241e-36	-3.33664	0	0.420547	1.77949e-22	0.72952	6.14308e-74	-0.308973	8.3911e-16	1.436	1.85482e-156	1.22477	1.70122e-105	-0.211227	7.23091e-06	0.636193	5.22686e-46	-0.95785	2.21666e-160	Unigene21174_Dmry	1	3516	-0.308973	8.3911e-16	1.00906e-16	-3.33664	0	0	-0.866485	6.96208e-140	2.02012e-141	0.636193	5.22686e-46	2.41134e-47	-0.211227	7.23091e-06	1.45264e-06	-0.396742	4.70637e-36	4.62582e-37	-0.95785	2.21666e-160	6.72444e-162	-0.469742
Unigene12640_Dmry							7.89482	0.00010764																	Unigene12640_Dmry	1	328				7.89482	0.00010764	5.70338e-05
Unigene12638_Dmry							6.75489	0.0569879																	Unigene12638_Dmry	1	245				6.75489	0.0569879	0.0395088
Unigene11255_Dmry	0.31034	0.818165	1.59455	0.0950055	1.28421	0.144837	-2.01647	1.96206e-11									3.58496	0.664343	3.58496	0.667001	-0.576307	0.0869896	-5.9542	0.0644292	Unigene11255_Dmry	1	432				-2.01647	1.96206e-11	7.59118e-12	1.59455	0.0950055	0.0460716	-0.576307	0.0869896	0.0393312	3.58496	0.667001	0.48886	0.31034	0.818165	0.759954	-5.9542	0.0644292	0.0289472	1.28421
Unigene35576_Dmry	-0.71297	0.208008	0.77458	0.061945	1.48755	0.00054389	-2.2772	7.58592e-21	-2.58496	0.69442	-2.58496	0.636495					4.16993	0.233459	4.16993	0.240938	-0.253874	0.312485	-5.93074	0.00255039	Unigene35576_Dmry	1	840				-2.2772	7.58592e-21	2.31656e-21	0.77458	0.061945	0.0278336	-0.253874	0.312485	0.182535	4.16993	0.240938	0.119492	-0.71297	0.208008	0.122343	-5.93074	0.00255039	0.000848704	1.48755
Unigene19915_Dmry	0	1.02711	0.296393	0.822509	0.296393	0.798997	4.10281	0.000151484							1.43063	0.183617	2.08377	0.0114933	0.653134	0.411449	-0.358135	0.63286	-0.0230836	0.998601	Unigene19915_Dmry	1	464				4.10281	0.000151484	8.1134e-05	0.296393	0.822509	0.756996	-0.358135	0.63286	0.507942	0.653134	0.411449	0.239812	0	1.02711	0.993356	-0.0230836	0.998601	0.950994	0.296393
Unigene14669_Dmry	1.61231	4.7012e-58	3.5606	0	1.94828	4.51994e-288	-3.45943	1.43893e-226	0.191578	0.00984044	2.46145	0	-2.26987	0	0.590356	1.96392e-05	2.06343	2.38472e-95	1.47307	6.82143e-60	0.121991	0.0916064	0.66521	1.54691e-06	Unigene14669_Dmry	1	5703	-2.26987	0	0	-3.45943	1.43893e-226	1.13333e-227	3.5606	0	0	0.121991	0.0916064	0.0415868	1.47307	6.82143e-60	2.82892e-61	1.61231	4.7012e-58	3.27506e-59	0.66521	1.54691e-06	3.64808e-07	1.94828
Unigene21566_Dmry	7.83289	6.67369e-13			-7.83289	8.34939e-13	7.93664	1.84934e-14									3.45943	0.397202	3.45943	0.404321	0.222392	0.973821	-3.16993	0.622107	Unigene21566_Dmry	1	964				7.93664	1.84934e-14	6.51884e-15				0.222392	0.973821	0.957578	3.45943	0.404321	0.241692	7.83289	6.67369e-13	1.26634e-13	-3.16993	0.622107	0.487404	-7.83289
CL6014.Contig1_Dmry	3.49185	0.000117038	2.70044	0.0177551	-0.791413	0.202185	9.71425	1.20815e-123	2	0.464819	1	0.64069	1	0.73377	0.925999	0.497792	-1	0.452216	-1.926	0.100603	0.68966	0.00219331	3.24793	0.0318127	CL6014.Contig1_Dmry	1	2367	1	0.73377	0.624816	9.71425	1.20815e-123	1.47409e-124	2.70044	0.0177551	0.00686446	0.68966	0.00219331	0.000668196	-1.926	0.100603	0.0423288	3.49185	0.000117038	3.77004e-05	3.24793	0.0318127	0.0131515	-0.791413
Unigene2684_Dmry	4.90689	0.603451	5.93074	0.37198	1.02385	0.683645	4.75489	0.594126	-4.90689	0.679408	-4.90689	0.623033									5	0.611989			Unigene2684_Dmry	1	200				4.75489	0.594126	0.540652	5.93074	0.37198	0.24519	5	0.611989	0.472112				4.90689	0.603451	0.502458				1.02385
CL285.Contig10_Dmry	-1.08836	1.54031e-05	-0.468387	0.0634824	0.619969	0.0329256	-2.46133	4.58574e-60	1.18442	0.0746869	0.669851	0.408021	0.514573	0.378449	0.160465	0.904302	1.37197	0.0318673	1.2115	0.0539837	0.893958	5.78265e-05	-2.77444	4.83303e-12	CL285.Contig10_Dmry	1	2687	0.514573	0.378449	0.232372	-2.46133	4.58574e-60	8.47534e-61	-0.468387	0.0634824	0.0285706	0.893958	5.78265e-05	1.42004e-05	1.2115	0.0539837	0.0204898	-1.08836	1.54031e-05	4.54998e-06	-2.77444	4.83303e-12	8.21812e-13	0.619969
Unigene7241_Dmry	-1.00866	0.123236	-0.844545	0.212754	0.164119	0.842091	-6.28862	7.68732e-127	0.400538	0.833252	0.400538	0.798286	0	1.03124	0.713696	0.646591	1.42223	0.250597	0.708537	0.57907	-1.08854	0.125737	-1.2863	0.161943	Unigene7241_Dmry	1	624	0	1.03124	0.9997	-6.28862	7.68732e-127	9.21802e-128	-0.844545	0.212754	0.118569	-1.08854	0.125737	0.0612682	0.708537	0.57907	0.399728	-1.00866	0.123236	0.0686526	-1.2863	0.161943	0.085949	0.164119
CL285.Contig4_Dmry																					-5.67243	3.73447e-11			CL285.Contig4_Dmry	1	3892										-5.67243	3.73447e-11	5.5518e-12
Unigene1155_Dmry	0.612977	0.352017	0.316259	0.662974	-0.296718	0.623375	-1.9277	1.23162e-28	0.925999	0.28111	-0.152003	0.885827	1.078	0.151245	-1.37851	0.467474	1.76988	0.0259493	3.14839	0.00126418	-0.259387	0.658825	-2.22239	0.0743992	Unigene1155_Dmry	1	663	1.078	0.151245	0.0754164	-1.9277	1.23162e-28	3.26566e-29	0.316259	0.662974	0.560424	-0.259387	0.658825	0.549804	3.14839	0.00126418	0.000335212	0.612977	0.352017	0.235096	-2.22239	0.0743992	0.0346662	-0.296718
CL285.Contig6_Dmry	2.80735	0.361385			-2.80735	0.347194	6.30378	3.45483e-07																	CL285.Contig6_Dmry	1	1435				6.30378	3.45483e-07	1.58354e-07										2.80735	0.361385	0.251846				-2.80735
Unigene8143_Dmry			5.64386	0.377769	5.64386	0.341868	-4.77493	8.56438e-27	1.02975	0.775387	0.0588937	1.01144	0.970854	0.737741	1	0.749862	1.02975	0.720346	0.0297473	1.01361	-6.9542	0.0827422	-0.0297473	1.00848	Unigene8143_Dmry	1	236	0.970854	0.737741	0.624816	-4.77493	8.56438e-27	2.34336e-27	5.64386	0.377769	0.24519	-6.9542	0.0827422	0.0369438	0.0297473	1.01361	0.978998				-0.0297473	1.00848	0.976234	5.64386
Unigene25009_Dmry	1.50524	0.048175	2.29689	0.000213416	0.791656	0.115026	-1.25964	0.139706	1.07702	0.139015	1.85316	0.000321364	-0.776136	0.104555	-0.842319	0.214838	0.441214	0.40682	1.28353	0.0161602	0.306906	0.492362	0.67516	0.450635	Unigene25009_Dmry	1	352	-0.776136	0.104555	0.0480452	-1.25964	0.139706	0.103457	2.29689	0.000213416	5.94014e-05	0.306906	0.492362	0.341706	1.28353	0.0161602	0.00526278	1.50524	0.048175	0.0233742	0.67516	0.450635	0.314198	0.791656
Unigene2910_Dmry	6.72792	0.0632154	7.42626	0.0100775	0.698344	0.507745	-3.31431	0.0126698	0.600149	0.6813	1.3356	0.106413	-0.735454	0.374533	-1.01976	0.26428	-0.471752	0.620963	0.548011	0.636578	-0.524267	0.714978	-0.0295443	1.00484	Unigene2910_Dmry	1	268	-0.735454	0.374533	0.22976	-3.31431	0.0126698	0.00806172	7.42626	0.0100775	0.00368506	-0.524267	0.714978	0.614394	0.548011	0.636578	0.451272	6.72792	0.0632154	0.031713	-0.0295443	1.00484	0.960186	0.698344
Unigene5435_Dmry	1.72583	0.110241	2.7425	0.000815904	1.01668	0.108554	1.3155	0.0474943	-4.70044	0.462592	1	0.604315	-5.70044	0.129842	-4.70044	0.434848	-4.70044	0.399827			1.68361	1.75892e-07	-3.70044	0.617301	Unigene5435_Dmry	1	417	-5.70044	0.129842	0.0625382	1.3155	0.0474943	0.0325808	2.7425	0.000815904	0.000246188	1.68361	1.75892e-07	3.36752e-08				1.72583	0.110241	0.058583	-3.70044	0.617301	0.487404	1.01668
Unigene23555_Dmry	0	1.01794	-5.52356	0.378808	-5.52356	0.348815	2.87732	0.0432383	4.52356	0.714066	5.52356	0.389201	-1	0.728372	0.470891	0.722507	-2.30933	0.237863	-2.78022	0.101003	-1.34933	0.302059	1.78022	0.216283	Unigene23555_Dmry	1	249	-1	0.728372	0.625184	2.87732	0.0432383	0.0295454	-5.52356	0.378808	0.254874	-1.34933	0.302059	0.17533	-2.78022	0.101003	0.0423208	0	1.01794	0.995398	1.78022	0.216283	0.118574	-5.52356
CL656.Contig11_Dmry																									CL656.Contig11_Dmry	1	1972
CL656.Contig10_Dmry	5.08746	5.08509e-12			-5.08746	6.24642e-12	7.05528	1.90197e-49																	CL656.Contig10_Dmry	1	5911				7.05528	1.90197e-49	3.90136e-50										5.08746	5.08509e-12	1.00565e-12				-5.08746
Unigene38162_Dmry	0.108376	0.77799	2.18238	1.68723e-26	2.074	3.99795e-25	-4.59068	2.9678e-45	0.556204	0.00901884	1.42096	4.74649e-19	-0.864754	5.78097e-09	-1.00836	3.54599e-05	0.0731664	0.750236	1.08153	3.96727e-06	0.196397	0.415019	1.08641	0.0020671	Unigene38162_Dmry	1	1738	-0.864754	5.78097e-09	1.00617e-09	-4.59068	2.9678e-45	6.36042e-46	2.18238	1.68723e-26	1.57768e-27	0.196397	0.415019	0.270864	1.08153	3.96727e-06	7.80876e-07	0.108376	0.77799	0.712208	1.08641	0.0020671	0.000681402	2.074
Unigene21981_Dmry	1.33342	0.404407	2.4957	0.0294656	1.16227	0.201093	1.27501	0.041921	4.64386	0.462642	4.64386	0.385883	0	1.01947	1.38143	0.297498	1.41028	0.250455	0.0288549	1.01368	0.88243	0.23288	0.652077	0.608689	Unigene21981_Dmry	1	425	0	1.01947	0.999772	1.27501	0.041921	0.0285434	2.4957	0.0294656	0.0121035	0.88243	0.23288	0.12814	0.0288549	1.01368	0.962614	1.33342	0.404407	0.292296	0.652077	0.608689	0.452358	1.16227
Unigene18867_Dmry	-1.02466	0.70951	3.2671	0.000375488	4.29177	5.35427e-05					4.85798	0.647341	-4.85798	0.631995							3.14998	5.216e-10			Unigene18867_Dmry	1	203	-4.85798	0.631995	0.500122				3.2671	0.000375488	0.000107649	3.14998	5.216e-10	8.34e-11				-1.02466	0.70951	0.621324				4.29177
Unigene6447_Dmry	1.32716	0.102048	0.905141	0.354413	-0.422024	0.576981	3.22811	4.71327e-06	1.03953	0.680916	-4.16993	0.391412	5.20945	0.132139	1.9027	0.0152656	-0.716207	0.632525	-2.61891	0.00215368	-0.286439	0.650036	1.4039	0.0518897	Unigene6447_Dmry	1	568	5.20945	0.132139	0.0624618	3.22811	4.71327e-06	2.29562e-06	0.905141	0.354413	0.22709	-0.286439	0.650036	0.524152	-2.61891	0.00215368	0.00059184	1.32716	0.102048	0.0538914	1.4039	0.0518897	0.022778	-0.422024
Unigene20743_Dmry	-0.666576	0.323049	-0.234465	0.731426	0.432111	0.536063	2.42856	2.96938e-06	-1	0.69243	-0.392317	0.813582	-0.607683	0.777631	1.7323	0.0215951	-0.561879	0.674097	-2.29418	0.00384748	-0.823778	0.0499128	0.709221	0.30772	Unigene20743_Dmry	1	504	-0.607683	0.777631	0.687728	2.42856	2.96938e-06	1.42917e-06	-0.234465	0.731426	0.64544	-0.823778	0.0499128	0.0207606	-2.29418	0.00384748	0.00110468	-0.666576	0.323049	0.21021	0.709221	0.30772	0.18588	0.432111
Unigene31393_Dmry	7.74147	0.000717488	6.50779	0.0660081	-1.23367	0.166962	3.14684	0.000443165			4.16993	0.64435	-4.16993	0.62959	1.558	0.580208	3.16099	0.029405	1.603	0.179772	-0.263034	0.813333	-1.23786	0.340326	Unigene31393_Dmry	1	311	-4.16993	0.62959	0.500122	3.14684	0.000443165	0.0002459	6.50779	0.0660081	0.030059	-0.263034	0.813333	0.739688	1.603	0.179772	0.0847222	7.74147	0.000717488	0.000252046	-1.23786	0.340326	0.210634	-1.23367
[truncated: 17 more columns]

## Sheet: Sheet1
Supplementary Table 4. Growth and development related genes and transcripts
Gene ID	log2(TP_FM/TP_M)	FDR(TP_M-vs-TP_FM)	log2(TP_A/TP_M)	FDR(TP_M-vs-TP_A)	log2(TP_A/TP_FM)	FDR(TP_FM-vs-TP_A)	log2(TP_FMT/TP_MO)	FDR(TP_MO-vs-TP_FMT)	log2(TP_FMM/TP_MM)	FDR(TP_MM-vs-TP_FMM)	log2(TP_AM/TP_MM)	FDR(TP_MM-vs-TP_AM)	log2(TP_FMM/TP_AM)	FDR(TP_AM-vs-TP_FMM)	log2(TP_FMF/TP_MF)	FDR(TP_MF-vs-TP_FMF)	log2(TP_AF/TP_MF)	FDR(TP_MF-vs-TP_AF)	log2(TP_AF/TP_FMF)	FDR(TP_FMF-vs-TP_AF)	log2(TP_AA/TP_FMA)	FDR(TP_FMA-vs-TP_AA)	log2(TP_FMF/TP_FMH)	FDR(TP_FMH-vs-TP_FMF)	Transcripts	Transcripts Number	Max Length of Transcript	log2(TP_FMM/TP_AM)_1	FDR(TP_AM-vs-TP_FMM)_2	Pvalue(TP_AM-vs-TP_FMM)	log2(TP_FMT/TP_MO)_3	FDR(TP_MO-vs-TP_FMT)_4	Pvalue(TP_MO-vs-TP_FMT)	log2(TP_A/TP_M)_5	FDR(TP_M-vs-TP_A)_6	Pvalue(TP_M-vs-TP_A)	log2(TP_AA/TP_FMA)_7	FDR(TP_FMA-vs-TP_AA)_8	Pvalue(TP_FMA-vs-TP_AA)	log2(TP_AF/TP_FMF)_9	FDR(TP_FMF-vs-TP_AF)_10	Pvalue(TP_FMF-vs-TP_AF)	log2(TP_FM/TP_M)_11	FDR(TP_M-vs-TP_FM)_12	Pvalue(TP_M-vs-TP_FM)	log2(TP_FMF/TP_FMH)_13	FDR(TP_FMH-vs-TP_FMF)_14	Pvalue(TP_FMH-vs-TP_FMF)	log2(TP_A/TP_FM)_15
CL4467.Contig1_Dmry	6.96578	0.000191976			-6.96578	0.000197441	7.42626	2.3543e-06																	CL4467.Contig1_Dmry	1	606				7.42626	2.3543e-06	1.12667e-06										6.96578	0.000191976	6.3321e-05				-6.96578
Unigene23861_Dmry	-1	0.707472	1.81444	0.191604	2.81444	0.0662205	7.88874	0.00474297									6.42626	0.230357	6.42626	0.23742	2.64981	0.121536			Unigene23861_Dmry	1	207				7.88874	0.00474297	0.00288714	1.81444	0.191604	0.104909	2.64981	0.121536	0.058782	6.42626	0.23742	0.119492	-1	0.707472	0.621324				2.81444
Unigene8155_Dmry	8.62205	2.78145e-20			-8.62205	4.08666e-20	10.4798	2.49884e-76															-2.58496	0.630842	Unigene8155_Dmry	1	881				10.4798	2.49884e-76	4.03542e-77										8.62205	2.78145e-20	4.01248e-21	-2.58496	0.630842	0.487404	-8.62205
Unigene12397_Dmry	7.42626	1.96829e-11			-7.42626	2.38667e-11	7.10591	4.73494e-36													2.32193	0.612096			Unigene12397_Dmry	1	1119				7.10591	4.73494e-36	1.12882e-36				2.32193	0.612096	0.472112				7.42626	1.96829e-11	4.00292e-12				-7.42626
Unigene4058_Dmry	1.01783	1.33038e-240	-0.104542	0.0129929	-1.12237	2.76608e-280	-0.803811	7.66732e-117	0.624808	9.96064e-05	0.994123	1.50825e-12	-0.369316	0.00748253	1.65718	0	1.14741	0	-0.509769	2.85354e-276	0.101888	1.47158e-07	4.21843	0	Unigene4058_Dmry	1	2175	-0.369316	0.00748253	0.00253532	-0.803811	7.66732e-117	9.70996e-118	-0.104542	0.0129929	0.00489482	0.101888	1.47158e-07	2.7898e-08	-0.509769	2.85354e-276	3.8265e-278	1.01783	1.33038e-240	2.64768e-242	4.21843	0	0	-1.12237
CL2309.Contig5_Dmry	-0.457104	2.03195e-16	-2.11269	4.28962e-183	-1.65559	5.1373e-96	8.62571	7.68415e-53	0.639824	0.305131	1.36815	0.000872142	-0.728327	0.0672159	5.77726	0	3.65892	1.30695e-157	-2.11834	0	1.49342	2.01327e-302	2.67602	0	CL2309.Contig5_Dmry	1	2154	-0.728327	0.0672159	0.028704	8.62571	7.68415e-53	1.52245e-53	-2.11269	4.28962e-183	1.02024e-184	1.49342	2.01327e-302	2e-304	-2.11834	0	0	-0.457104	2.03195e-16	3.34336e-17	2.67602	0	0	-1.65559
Unigene10305_Dmry	0.372077	8.03763e-36	-0.495182	5.90621e-47	-0.867259	7.22657e-161	-2.0446	2.30483e-222	-2.89239	1.4796e-26	0.0193006	0.992341	-2.91169	3.3139e-27	2.22796	0	1.40682	0	-0.821134	0	1.7804	2.42524e-69	3.85127	0	Unigene10305_Dmry	1	2726	-2.91169	3.3139e-27	2.80992e-28	-2.0446	2.30483e-222	1.84391e-223	-0.495182	5.90621e-47	3.65162e-48	1.7804	2.42524e-69	7.8371e-71	-0.821134	0	0	0.372077	8.03763e-36	7.9385e-37	3.85127	0	0	-0.867259
Unigene10302_Dmry							6.56986	1.49067e-17			3	0.125381	-3	0.12946	-0.489414	1.83716e-06	-3.79212	2.44062e-115	-3.30271	6.99111e-74			9.39017	1.06202e-118	Unigene10302_Dmry	1	2929	-3	0.12946	0.0625382	6.56986	1.49067e-17	4.89276e-18							-3.30271	6.99111e-74	2.4563e-75				9.39017	1.06202e-118	3.97608e-120
Unigene29849_Dmry	0.513624	0.620673	1.38507	0.0594448	0.871444	0.192131	-0.970556	0.293687			4.45943	0.646801	-4.45943	0.631585			6.44294	0.130779	6.44294	0.135056	0.557631	0.0635879	-4.45943	0.629209	Unigene29849_Dmry	1	262	-4.45943	0.631585	0.500122	-0.970556	0.293687	0.23447	1.38507	0.0594448	0.0266384	0.557631	0.0635879	0.0275104	6.44294	0.135056	0.0590768	0.513624	0.620673	0.487262	-4.45943	0.629209	0.487404	0.871444
CL5962.Contig1_Dmry	0.415037	0.0134391	3.39011	0	2.97508	1.01716e-286	-1.89308	0.0182987	0.781412	1.44209e-66	1.09902	1.56892e-146	-0.31761	1.40172e-16	7.08746	2.14999e-21	4.08746	0.0057023	-3	1.25231e-12	0	0.973553	0.306103	0.373879	CL5962.Contig1_Dmry	1	2614	-0.31761	1.40172e-16	1.64297e-17	-1.89308	0.0182987	0.0119517	3.39011	0	0	0	0.973553	0.957578	-3	1.25231e-12	1.59283e-13	0.415037	0.0134391	0.00572926	0.306103	0.373879	0.24588	2.97508
Unigene7329_Dmry							4.75489	0.342912	-5.90689	0.101013	-5.90689	0.0715705													Unigene7329_Dmry	1	452				4.75489	0.342912	0.2811
CL5513.Contig1_Dmry	6.45943	0.0636001	6.08746	0.12085	-0.371969	0.822608	0.378512	0.846979	-2.87447	0.074636	-7.04439	0.011321	4.16993	0.661028	4	0.66104	4.08746	0.661243	0.0874628	1.00505	-5.08746	0.414792	4	0.627387	CL5513.Contig1_Dmry	1	333	4.16993	0.661028	0.499878	0.378512	0.846979	0.815346	6.08746	0.12085	0.0605084	-5.08746	0.414792	0.271822	0.0874628	1.00505	0.983198	6.45943	0.0636001	0.031713	4	0.627387	0.512756	-0.371969
CL5513.Contig2_Dmry	0.110424	1.03108	-0.415037	0.585811	-0.525461	0.548767	3.93074	1.91359e-11	1.02237	0.501547	-5	0.389293	6.02237	0.0721399							-5.04439	0.414071			CL5513.Contig2_Dmry	1	484	6.02237	0.0721399	0.0312272	3.93074	1.91359e-11	7.39954e-12	-0.415037	0.585811	0.438286	-5.04439	0.414071	0.271822				0.110424	1.03108	0.991806				-0.525461
Unigene8278_Dmry	1.74483	1.32184e-139	0.363465	0.000132881	-1.38137	1.15566e-98	4.18587	8.42867e-05	-5.86295	9.04005e-15	-4.18488	5.66454e-13	-1.67807	0.534583	-2.32193	0.698155	0	1.0097	2.32193	0.664539	4.08746	0.210064	-11.4189	1.49337e-159	Unigene8278_Dmry	1	973	-1.67807	0.534583	0.375152	4.18587	8.42867e-05	4.41848e-05	0.363465	0.000132881	3.60612e-05	4.08746	0.210064	0.111445	2.32193	0.664539	0.48886	1.74483	1.32184e-139	4.37212e-141	-11.4189	1.49337e-159	4.55168e-161	-1.38137
CL4632.Contig7_Dmry	5.20945	0.0340934			-5.20945	0.0328994	6.87036	6.55918e-07									6.35755	0.000110682	6.35755	0.000111246	6.64386	1.95779e-05			CL4632.Contig7_Dmry	1	933				6.87036	6.55918e-07	3.04568e-07				6.64386	1.95779e-05	4.55156e-06	6.35755	0.000111246	2.54842e-05	5.20945	0.0340934	0.0158954				-5.20945
Unigene23676_Dmry	4.75489	0.360379	3.80735	0.624473	-0.947533	0.704532	7.33985	0.000382389	3.80735	0.70419	3.80735	0.640525	0	1.00917											Unigene23676_Dmry	1	396	0	1.00917	0.999816	7.33985	0.000382389	0.000210982	3.80735	0.624473	0.493566							4.75489	0.360379	0.251846				-0.947533
Unigene30782_Dmry	8.20457	5.14309e-05			-8.20457	5.3631e-05	9.35975	4.27199e-11	-4.16993	0.69316	-4.16993	0.635293									4.24793	0.633068			Unigene30782_Dmry	1	302				9.35975	4.27199e-11	1.67049e-11				4.24793	0.633068	0.472112				8.20457	5.14309e-05	1.59081e-05				-8.20457
CL307.Contig1_Dmry	10.6275	2.14281e-118			-10.6275	2.54968e-117	12.7104	0													4.08746	0.114066	-2	0.620276	CL307.Contig1_Dmry	1	1265				12.7104	0	0				4.08746	0.114066	0.054146				10.6275	2.14281e-118	8.2182e-120	-2	0.620276	0.487404	-10.6275
Unigene30425_Dmry	5.75489	0.362492	9.09011	3.65998e-06	3.33522	0.000159373	0.859822	0.721279			7.55459	0.0200406	-7.55459	0.0207692			11.6078	7.19917e-35	11.6078	5.18973e-35	2.83437	3.28926e-14			Unigene30425_Dmry	1	219	-7.55459	0.0207692	0.00782014	0.859822	0.721279	0.685946	9.09011	3.65998e-06	8.324e-07	2.83437	3.28926e-14	4.1099e-15	11.6078	5.18973e-35	3.2218e-36	5.75489	0.362492	0.251846				3.33522
Unigene30426_Dmry	2.30256	0.20426	4.52565	5.7434e-06	2.22309	0.00117797	-0.119582	0.936595			5.88264	0.38598	-5.88264	0.387462			11.3337	3.91065e-26	11.3337	3.14851e-26	4.71821	1.71876e-19			Unigene30426_Dmry	1	202	-5.88264	0.387462	0.250092	-0.119582	0.936595	0.91295	4.52565	5.7434e-06	1.33453e-06	4.71821	1.71876e-19	1.68219e-20	11.3337	3.14851e-26	2.39802e-27	2.30256	0.20426	0.126618				2.22309
Unigene36090_Dmry	-3.23945	0	-2.12774	0	1.11171	0	0.857599	9.43702e-51	-3.06359	2.28681e-81	2.8518	0	-5.9154	0	0.48202	0	-0.45514	0	-0.93716	0	4.99354	2.11982e-47	1.08091	0	Unigene36090_Dmry	1	563	-5.9154	0	0	0.857599	9.43702e-51	1.90859e-51	-2.12774	0	0	4.99354	2.11982e-47	9.51728e-49	-0.93716	0	0	-3.23945	0	0	1.08091	0	0	1.11171
Unigene21524_Dmry	5.45943	0.366449	5.49185	0.377145	0.0324215	1.00283	8.64746	4.4757e-06													10.6582	1.23182e-21			Unigene21524_Dmry	1	260				8.64746	4.4757e-06	2.16696e-06	5.49185	0.377145	0.24519	10.6582	1.23182e-21	1.10419e-22				5.45943	0.366449	0.251846				0.0324215
Unigene36594_Dmry	12.2497	1.3336e-116	3.70044	0.62337	-8.54927	2.91397e-113	7.83289	4.46107e-06	3.58496	0.702593			3.58496	0.648591							-3.70044	0.642525			Unigene36594_Dmry	1	430	3.58496	0.648591	0.499878	7.83289	4.46107e-06	2.16696e-06	3.70044	0.62337	0.493566	-3.70044	0.642525	0.528688				12.2497	1.3336e-116	5.18286e-118				-8.54927
Unigene38157_Dmry	11.464	8.4279e-52			-11.464	2.49426e-51	2.20945	0.197815													4.08746	0.59804			Unigene38157_Dmry	1	338				2.20945	0.197815	0.153311				4.08746	0.59804	0.472112				11.464	8.4279e-52	6.4132e-53				-11.464
CL4433.Contig2_Dmry	-2.25192	1.12437e-120	-4.24246	7.91385e-220	-1.99054	4.99105e-22	-6.42626	1.32828e-09	5.64386	9.96915e-05	6.56986	1.23805e-09	-0.925999	0.0513958	-0.196373	0.155475	-0.892746	3.55642e-13	-0.696374	6.02926e-08	-0.553519	0.0500511	-0.00406584	0.95474	CL4433.Contig2_Dmry	1	1698	-0.925999	0.0513958	0.021342	-6.42626	1.32828e-09	5.49792e-10	-4.24246	7.91385e-220	1.66382e-221	-0.553519	0.0500511	0.020821	-0.696374	6.02926e-08	1.01234e-08	-2.25192	1.12437e-120	4.23252e-122	-0.00406584	0.95474	0.904338	-1.99054
CL282.Contig1_Dmry	-2.18442	0.00142062	-1.12029	0.0596844	1.06413	0.286277	2.45943	0.000353127							-3.39372	1.11127e-92	-3.8385	2.17604e-101	-0.444785	0.319417			2.36678	1.7619e-06	CL282.Contig1_Dmry	1	2330				2.45943	0.000353127	0.000193383	-1.12029	0.0596844	0.0267732				-0.444785	0.319417	0.175466	-2.18442	0.00142062	0.000520624	2.36678	1.7619e-06	4.16736e-07	1.06413
CL2972.Contig1_Dmry	1.04891	0.00146093	-1.44294	0.00625188	-2.49185	7.35992e-10	-0.666244	9.78056e-13	-2.8676	5.83849e-29	-8.93369	5.11629e-53	6.06609	3.00427e-07	-8.45943	2.39118e-38	-8.45943	6.35405e-38			-1.86552	1.78669e-30	-7.77479	5.21521e-24	CL2972.Contig1_Dmry	1	1821	6.06609	3.00427e-07	5.9423e-08	-0.666244	9.78056e-13	3.63614e-13	-1.44294	0.00625188	0.00220226	-1.86552	1.78669e-30	1.19168e-31				1.04891	0.00146093	0.000535974	-7.77479	5.21521e-24	5.96216e-25	-2.49185
Unigene6227_Dmry
Unigene24942_Dmry
CL4521.Contig3_Dmry	1.05063	0.00878886	1.85595	8.02547e-09	0.805323	0.00310626	7.17991	0.00474349	-0.168271	0.579329	-0.620471	0.00445894	0.452199	0.0591681	7.71425	0.000614838	9.31741	9.40934e-12	1.60317	0.00076752	3.06689	3.00581e-38	-1.26875	0.0133483						0.0250662			0.00288714			1.48549e-09			1.64114e-39			0.000195988			0.0036071			0.00510538
Unigene36753_Dmry	-0.0344688	0.800453	0.16749	0.205248	0.201959	0.0974536	-2.37579	4.22864e-69	0.690998	3.82685e-12	0.100305	0.47433	0.590693	1.5206e-09	0.0427045	0.844826	1.51519	7.96785e-29	1.47249	1.72185e-27	0.235015	9.38683e-05	0.480626	0.0299524						2.54474e-10			7.21622e-70			0.113674			2.36172e-05			1.26213e-28			0.740018			0.0123193
CL2376.Contig1_Dmry	-5.64386	0.115612	-5.64386	0.125893			6.70044	0.00135343	2.26303	0.0459123	2.8953	0.000719464	-0.632268	0.339399	-1.603	0.0489709	-7.33092	7.2782e-05	-5.72792	0.0826305	-0.0204641	0.964364	-0.520007	0.643415						0.200724			0.000780472			0.0645436			0.917172			0.0334102			0.0617368			0.549602
Unigene37872_Dmry	-0.720899	0.000131722	-1.81307	2.4621e-16	-1.09217	2.45714e-05	-7.53934	0	-0.353637	0.7764	0.83399	0.336743	-1.18763	0.156084	0.751502	0.0810565	0.81516	0.0430746	0.0636586	0.893581	-0.816329	4.51262e-07	-0.36257	0.316723						0.0784488			0			3.14168e-17			8.95442e-08			0.832144			4.26694e-05			0.193089
CL3951.Contig3_Dmry	2.25239	2.07684e-66	3.64821	1.1122e-285	1.39583	4.07008e-90	-4.31379	0	0.372333	6.05626e-12	0.814209	7.05852e-64	-0.441876	9.15869e-22	-1.80735	0.238508	0.36257	0.713707	2.16993	0.0856704	0.304855	0.149008	-5.50779	1.90306e-23						8.94916e-23			0			1.93118e-287			0.074534			0.0351028			1.29443e-67			2.20718e-24
CL593.Contig2_Dmry	0.844129	3.14383e-05	2.10339	8.61272e-42	1.25926	1.02815e-20	6.57537	7.52854e-105	-0.243494	0.486757	-3.72247	3.63375e-19	3.47897	2.26363e-15	0.34893	0.138616	1.4861	1.42481e-21	1.13717	1.83221e-14	-1.32862	0.00708888	2.61102	1.97279e-20						2.77174e-16			1.0159e-105			5.76404e-43			0.0023757			2.13294e-15			9.55828e-06			2.48754e-21
CL5313.Contig2_Dmry	0.653603	5.12534e-12	1.87837	1.52211e-140	1.22476	1.00049e-75	-4.00135	6.98329e-128	-0.0933442	0.478278	1.16875	1.05863e-68	-1.26209	6.4046e-77	0.207134	0.00724327	2.47292	0	2.26579	0	0.795781	1.49265e-34	1.71852	5.63565e-79						2.5875e-78			8.33686e-129			4.3903e-142			8.84494e-36			0			1.01378e-12			2.87706e-80
CL3835.Contig1_Dmry	-3.63363	0	-4.83398	0	-1.20035	0	0.0554383	0.0220226	-0.377419	1.91874e-37	-0.710671	9.779e-119	0.333251	1.0363e-23	-0.432188	0	-3.22074	0	-2.78855	0	-0.879644	3.72195e-40	2.00684	0						9.58136e-25			0.0144484			0			1.9487e-41			0			0			0
Unigene17152_Dmry	0.028759	0.973919	1.85497	2.02213e-14	1.82621	2.63142e-14	6.76818	5.73612e-05	-2.00963	6.83463e-07	-6.00963	1.51435e-16	4	0.000946785	9.74819	1.05865e-34	4.45943	0.233629	-5.28876	6.00231e-30	4.52356	0.211203	2.85338	3.43088e-19						0.000274152			2.96536e-05			2.79574e-15			0.111445			4.14702e-31			0.929854			4.47146e-20
Unigene30631_Dmry	-1.2541	1.23509e-05	0.174895	0.554616	1.429	2.14557e-07	-6.40939	1.10214e-24	0.651546	0.116739	2.3926	5.93047e-24	-1.74105	4.68406e-16	-2.05063	0.0606895	2.87221	8.57211e-15	4.92283	4.46372e-22	-0.731183	0.0121124	-3.43423	1.23569e-06						5.59852e-17			3.12152e-25			0.412502			0.00425914			3.89212e-23			3.59542e-06			2.8772e-07
Unigene39398_Dmry	-4.96794	0	-4.3514	0	0.616541	1.76884e-05	-6.25516	0	0.243245	0.0622222	-2.08517	4.41735e-40	2.32841	3.75794e-54	3.80735	6.00029e-06	5.62059	6.65684e-25	1.81323	2.18662e-09	3.22897	2.47933e-159	-6.78398	0						1.957e-55			0			0			3.90532e-161			3.31516e-10			0			0
Unigene42507_Dmry	0.475955	1.72375e-162	1.08996	0	0.614006	0	-3.04883	0	0.0450684	0.0207973	1.56343	0	-1.51836	0	3.51876	0	6.15516	0	2.6364	0	2.33912	0	-0.460238	8.79152e-137						0			0			0			0			0			4.95116e-164			2.96032e-138
Unigene26191_Dmry	0.886899	1.03761e-152	0.664345	1.50287e-79	-0.222553	9.13036e-13	-2.29661	0	0.248242	1.42243e-12	0.430734	5.64555e-39	-0.182492	3.34979e-08	-1.16676	0	-0.993515	0	0.173242	1.43885e-07	0.854975	2.42431e-219	1.47645	4.84539e-271						6.16446e-09			0			6.36542e-81			2.9987e-221			2.51132e-08			3.18392e-154			9.78936e-273
CL2672.Contig1_Dmry							9.59059	2.28868e-57																									4.34156e-58
Unigene4107_Dmry	-1.49469	3.66092e-09	-0.933573	0.000101628	0.561116	0.0887987																	-9.32193	7.71717e-07												2.70032e-05									8.34706e-10			1.77792e-07
Unigene24109_Dmry	-2.0897	9.74578e-44	-3.01798	2.51944e-65	-0.928283	0.000677301	6.14296	1.17293e-19	-3.58496	0.460639	-3.58496	0.385194			0	1.00324	-2.58496	0.619278	-2.58496	0.632265			-5.01495	2.56889e-08									3.67358e-20			1.22114e-66						0.511264			8.39306e-45			5.32572e-09
CL6223.Contig1_Dmry	0.972215	2.16737e-08	0.400791	0.0642493	-0.571424	0.000684184	6.70044	0.000203093	-1	0.77365	-4	0.38702	3	0.64959	4.75489	0.262819	5.32193	0.0713672	0.567041	0.673145	-0.277534	0.887983	-2.81497	7.54174e-05						0.499878			0.000109695			0.0289958			0.824432			0.486008			5.18686e-09			2.0654e-05
Unigene31081_Dmry	0.461031	8.91137e-35	-0.189862	1.69463e-05	-0.650892	7.51167e-64	-4.54031	0	0.444198	2.68807e-16	0.849699	5.99589e-67	-0.405501	3.05181e-18	1.26583	0	1.17152	0	-0.0943088	6.70063e-07	-0.881185	4.24652e-138	3.69751	0						3.36544e-19			0			4.12988e-06			7.42758e-140			1.23397e-07			9.02334e-36			0
CL5419.Contig1_Dmry			3.16993	0.37184	3.16993	0.338432	1.88536	2.54094e-05	3	0.464679	4.75489	0.0106459	-1.75489	0.13393	-4.90689	0.0137859	1.66297	0.00215877	6.56986	1.66528e-08	0	0.970563								0.0654888			1.2866e-05			0.24519			0.930458			2.68706e-09
Unigene17542_Dmry	0.219877	0.850027	-0.982513	0.495238	-1.20239	0.335918	-1.77961	0.00824066	-4.75489	0.685077	-4.75489	0.627952					4.75489	0.653745	4.75489	0.655794	-0.52858	0.56769	-7.76818	0.00945023									0.00511148			0.354444			0.40364			0.48886			0.797734			0.00348254
CL4021.Contig1_Dmry	-0.359911	3.87142e-05	-0.766245	7.32041e-17	-0.406334	6.41719e-05	2.4021	2.9964e-05	-1.07477	0.0235126	0.589812	0.0812634	-1.66458	7.17095e-06	3.77761	8.1832e-09	10.1767	0	6.3991	0	-0.254705	2.20583e-07	-2.17326	1.07992e-22						1.59362e-06			1.52272e-05			9.167e-18			4.25128e-08			0			1.18642e-05			1.27836e-23
Unigene30473_Dmry	1.7866	0.000289083	0.560715	0.463755	-1.22588	0.00749578	-4.85798	0.527295							4.85798	0.64064	7.18982	0.0711676	2.33184	0.23844			4.85798	0.610446									0.460936			0.327654						0.117812			9.67806e-05			0.512756
Unigene24789_Dmry	0.907944	7.32761e-10	2.48527	1.33987e-116	1.57732	8.07387e-65	1.9349	0.0119777	1.79837	0.000499202	0.724366	0.321402	1.074	0.0201935	2.60768	4.59511e-05	-2.39232	0.238501	-5	6.59189e-08	0.182171	0.000165023	0.117357	0.831043						0.0074877			0.00760216			4.41934e-118			4.28114e-05			1.11875e-08			1.60983e-10			0.773154
CL769.Contig1_Dmry	-0.357835	0.000905339	0.00902628	0.970222	0.366861	0.000611918	-3.72922	4.11323e-61	1.54068	1.17663e-132	-0.861256	9.69283e-19	2.40193	1.62154e-239	-0.178363	0.00744191	0.670629	1.95015e-44	0.848992	1.77173e-65	0.0959866	0.386806	2.80735	5.71987e-200						3.00486e-241			7.52318e-62			0.920482			0.247898			6.85896e-67			0.000322574			1.48579e-201
Unigene26555_Dmry	0.480668	4.87294e-16	1.036	4.01468e-86	0.55533	2.66783e-30	-0.454301	7.14431e-16	0.773031	2.20012e-118	0.267715	9.44993e-13	0.505316	6.22129e-56	0.441106	4.44977e-66	-0.282969	1.10878e-19	-0.724074	3.67107e-154	-0.295327	0.000349195	3.63223	0						3.1501e-57			2.4314e-16			1.61886e-87			9.48964e-05			7.5658e-156			8.11836e-17			0
CL5904.Contig1_Dmry	1.51847	0.056012	2	0.00635363	0.481533	0.476696	1.05889	0.0217154	4.39232	0.0547295	-1	1.00028	5.39232	0.0391319	4.75489	0.265738	3.80735	0.666451	-0.947533	0.571004	0.14499	0.406183	-1.62015	0.0682478						0.0156116			0.0142447			0.00224066			0.264218			0.38916			0.0273752			0.0311406
Unigene36101_Dmry	-1.64895	0	0.129834	0.000146438	1.77878	0	-3.64925	0	0.174651	0.000248033	2.20945	0	-2.0348	0	0.270471	3.70666e-23	-0.871259	4.12964e-145	-1.14173	1.65415e-279	-0.491409	8.58703e-16	1.8302	0						0			0			3.9858e-05			9.91622e-17			2.18682e-281			0			0
CL7203.Contig2_Dmry							5	0.189777							3.45943	0.640132			-3.45943	0.632562			3.45943	0.610015									0.146152									0.511264						0.512756
CL7203.Contig1_Dmry	2.62401	2.22206e-30	1.0177	0.00215069	-1.60631	1.87469e-16	2.89383	3.91915e-07													1.27518	1.49861e-09	-6.20945	0.00254398									1.804e-07			0.000692714			2.4709e-10						2.46798e-31			0.000848704
CL807.Contig4_Dmry	-6.6865	6.77852e-28	-6.6865	2.02329e-27					0.0891075	0.656555	-8.49586	3.91787e-97	8.58496	4.02993e-103							0.296775	0.106037	-7.12928	5.55709e-38						1.33753e-104						1.84887e-28			0.049095						8.0149e-29			4.71158e-39
CL960.Contig3_Dmry	-1.73697	0.0612144	2.22754	1.15714e-08	3.9645	1.83405e-14	5.75489	0.000382263	1.2348	9.22451e-07	1.5533	9.98511e-12	-0.318503	0.147231			4.08746	0.130086	4.08746	0.134351	1.61813	0.00187842	-5.72792	0.000670311						0.0733074			0.000210982			2.16534e-09			0.000567546			0.0590768			0.0300904			0.00020683
CL960.Contig1_Dmry	-3.70044	0.998897	-3.70044	0.995337			3.90689	0.594191	8.07682	9.95938e-05	6.72792	0.037384	1.3489	0.0783606							5.08746	0.367631								0.0346398			0.540652			0.993544			0.229378						0.997546
Unigene42639_Dmry	1.87075	4.10929e-06	1.66705	0.000112657	-0.203703	0.593999	4.45943	0.609837							4.52356	0.668545			-4.52356	0.655349	6.20945	0.211296	-0.0614005	1.00565									0.540652			3.0195e-05			0.111445			0.511264			1.15328e-06			0.980986
CL2604.Contig4_Dmry	3.18763	1.9349e-09	6.82867	2.12124e-171	3.64104	1.16272e-123	-6.59182	0			1	0.653495	-1	0.636876	1	0.665708	1.58496	0.403032	0.584963	0.725421	1.93837	1.94875e-248	-2	0.214726						0.500122			0			5.36632e-173			2.24098e-250			0.608292			4.33668e-10			0.11689
Unigene2666_Dmry	3.63227	0.00481326	6.79572	3.97194e-30	3.16345	8.82709e-20	3.87061	1.01207e-16							4.90689	0.260653			-4.90689	0.249025	-2.58496	0.00254286	4.90689	0.226158									3.37726e-17			3.38062e-31			0.000789432			0.130696			0.00188632			0.13146
CL7431.Contig1_Dmry	8.71836	1.1073e-237	-3.32193	0.375641	-12.0403	2.1893e-240	8.7664	0									4.24793	0.228918	4.24793	0.235627	4.64386	0.113557	-2.32193	0.610401									0			0.254874			0.054146			0.119492			2.22198e-239			0.487404
Unigene17617_Dmry	-0.455142	1.40362e-08	-3.73745	7.29662e-166	-3.28231	2.67306e-108	-6.91476	0	1	0.776574	0	1.01302	1	0.73874	-1.17315	0.000552715	-4.48543	2.00933e-16	-3.31228	2.97433e-06	-0.286304	0.813817	-2.60579	5.20299e-28						0.624816			0			1.89764e-167			0.739688			5.77986e-07			3.31764e-09			5.37308e-29
Unigene18681_Dmry	7.53138	0.000372256			-7.53138	0.000379412	9.40088	2.65644e-15																									9.16224e-16												0.000126332
Unigene18679_Dmry			5.16993	0.635256	5.16993	0.594799															0.118644	0.977915														0.493566			0.957578
Unigene7121_Dmry	-0.155241	0.303024	-0.189875	0.21909	-0.0346336	0.85311	5.02729	3.64005e-50	-1.52154	0.0110379	-1.26628	0.0221866	-0.255257	0.773486	3.84986	1.74374e-43	2.19579	1.99034e-08	-1.65407	4.40928e-17	-0.693869	2.43954e-18	1.5482	1.33203e-15						0.678072			7.40576e-51			0.127168			2.51446e-19			4.58722e-18			0.196325			1.96425e-16
Unigene7120_Dmry	-0.860668	0.053372	-1.52709	0.00154212	-0.666422	0.280475	8.59991	0.000107956	-5.80735	0.463881	-1	0.727904	-4.80735	0.628605	8.25267	0.00220498	6.82018	0.130381	-1.43249	0.179858	0.169333	0.569164	-0.152476	0.845192						0.500122			5.70338e-05			0.000486564			0.404864			0.084577			0.0260418			0.790124
Unigene2516_Dmry	-1.85345	0.0148665	-0.698173	0.337665	1.15528	0.201137	-3.68905	2.95473e-44	-5.45943	0.100943	-0.758992	0.625525	-4.70044	0.227317	0	1.02261	0.0824622	1.01443	0.0824622	1.00873	-1.47541	8.50098e-12	-2.75803	0.0096356						0.125061			6.40274e-45			0.213252			1.21647e-12			0.978998			0.00637822			0.00357452
Unigene2517_Dmry	-1.37037	0.00849718	-1.77372	0.00158764	-0.403356	0.627828	-2.40479	2.67013e-40			3.80735	0.38545	-3.80735	0.387059	0	1.00444	0	0.998391	0	0.994207	-1.78012	6.50847e-16	-3.12338	0.0256034						0.250092			6.04074e-41			0.000501564			7.47818e-17			0.983198			0.0034738			0.0104242
Unigene18665_Dmry	-0.373697	0.00655656	0.215787	0.1167	0.589484	3.3939e-06	-1.76899	3.59645e-35	-0.702095	0.105112	0.265239	0.515104	-0.967334	0.00735486	-0.796069	0.00796671	-0.211107	0.554142	0.584963	0.069546	-1.54822	2.60709e-114	-0.418313	0.21846						0.00248872			8.66916e-36			0.0578402			5.23524e-116			0.0270524			0.00265082			0.123233
Unigene30774_Dmry	-1.65711	0.000184681	-0.916117	0.0293505	0.740995	0.199348	0.887525	0.723266	4.32193	0.72281	4.39232	0.652275	-0.0703893	1.01577	4.32193	0.664195			-4.32193	0.652094	8.75154	2.46527e-06	-2.62059	0.128964						0.999816			0.685946			0.0120275			5.22014e-07			0.511264			6.03942e-05			0.0649398
CL5904.Contig2_Dmry	-0.680361	1.51671e-65	-2.92886	0	-2.2485	1.39828e-252	4.0572	1.53401e-27	0.381563	0.389398	-1.04026	0.0148011	1.42183	0.000181428	-2.09954	0.00217303	-3.09954	7.5862e-05	-1	0.537742	0.0740006	0.886884	-8.93221	0						4.74772e-05			4.13974e-28			0			0.821612			0.362438			9.53318e-67			0
Unigene28455_Dmry
CL1101.Contig1_Dmry			3	0.368679	3	0.336536	-6.45943	6.44673e-10							2.32193	0.637739			-2.32193	0.63064	3	0.36311	2.32193	0.608016	CL1101.Contig1_Dmry	1	1687				-6.45943	6.44673e-10	2.6394e-10	3	0.368679	0.24519	3	0.36311	0.229378	-2.32193	0.63064	0.511264				2.32193	0.608016	0.512756	3
Unigene15837_Dmry	-5.2854	0.00131412	-1.37851	0.152562	3.90689	0.104073	-9.18735	8.44341e-56													4.39232	0.0620317			Unigene15837_Dmry	1	1498				-9.18735	8.44341e-56	1.62486e-56	-1.37851	0.152562	0.0812138	4.39232	0.0620317	0.0263072				-5.2854	0.00131412	0.000474094				3.90689
Unigene17484_Dmry	0.28157	0.0283139	0.857981	2.5155e-16	0.576411	8.48062e-09	-0.449448	1.21876e-09	0.0646694	0.704575	0.798469	8.16891e-21	-0.7338	6.57994e-18	-0.623807	2.65874e-06	0.893506	9.21256e-21	1.51731	1.21221e-46	0.286189	0.0016927	0.85561	3.79956e-07	Unigene17484_Dmry	1	3230	-0.7338	6.57994e-18	7.32116e-19	-0.449448	1.21876e-09	5.03674e-10	0.857981	2.5155e-16	3.2103e-17	0.286189	0.0016927	0.000508584	1.51731	1.21221e-46	6.10662e-48	0.28157	0.0283139	0.0129151	0.85561	3.79956e-07	8.5133e-08	0.576411
Unigene34423_Dmry	1.08857	2.9905e-08	1.67057	8.21266e-22	0.581997	9.59015e-05	-3.46992	4.71663e-131	0.113985	0.431745	-0.7561	4.00269e-11	0.870085	4.82327e-15	0.239251	0.348698	1.18807	1.73794e-13	0.948821	1.56325e-09	-0.0146097	0.97608	2.52066	3.264e-19	Unigene34423_Dmry	1	1775	0.870085	4.82327e-15	5.98692e-16	-3.46992	4.71663e-131	5.53572e-132	1.67057	8.21266e-22	8.73238e-23	-0.0146097	0.97608	0.951254	0.948821	1.56325e-09	2.349e-10	1.08857	2.9905e-08	7.2021e-09	2.52066	3.264e-19	4.25062e-20	0.581997
Unigene24568_Dmry	0.872539	0.361692	1.82543	0.00921694	0.952887	0.118555	-4.70044	2.69702e-25	0.267284	0.864639	2.43956	0.00022438	-2.17228	0.00069003	1.30256	0.138824	1.95109	0.00400814	0.648528	0.32028	-0.0162651	0.985076	2.29192	0.0136512	Unigene24568_Dmry	1	253	-2.17228	0.00069003	0.000195662	-4.70044	2.69702e-25	7.56722e-26	1.82543	0.00921694	0.00333928	-0.0162651	0.985076	0.982944	0.648528	0.32028	0.176089	0.872539	0.361692	0.242082	2.29192	0.0136512	0.00523438	0.952887
Unigene17169_Dmry	0.714473	0.0455182	1.84888	2.85168e-12	1.13441	1.57461e-06	-4.85095	1.49559e-111	0.664816	0.122751	1.99559	1.16606e-13	-1.33078	5.90163e-08	0.538552	0.201725	1.21315	8.00936e-05	0.6746	0.0269119	-0.379015	0.044682	1.81291	2.73776e-05	Unigene17169_Dmry	1	960	-1.33078	5.90163e-08	1.10564e-08	-4.85095	1.49559e-111	1.94471e-112	1.84888	2.85168e-12	4.33616e-13	-0.379015	0.044682	0.0183336	0.6746	0.0269119	0.00930924	0.714473	0.0455182	0.021896	1.81291	2.73776e-05	7.17882e-06	1.13441
Unigene40376_Dmry	1.19033	0.00305535	-2.7829	0.000598905	-3.97323	7.11254e-11	9.44708	5.4981e-39	0	1.01832	-3.45943	0.388195	3.45943	0.397994	-5.04439	0.0470986	-5.04439	0.0421793			-1.9386	0.385414	-7.47573	8.05676e-10	Unigene40376_Dmry	1	916	3.45943	0.397994	0.249908	9.44708	5.4981e-39	1.26267e-39	-2.7829	0.000598905	0.000177165	-1.9386	0.385414	0.24641				1.19033	0.00305535	0.00117442	-7.47573	8.05676e-10	1.5283e-10	-3.97323
Unigene11562_Dmry	7.91886	2.65717e-05			-7.91886	2.7864e-05	8.91588	8.14112e-11																	Unigene11562_Dmry	1	380				8.91588	8.14112e-11	3.21292e-11										7.91886	2.65717e-05	7.97354e-06				-7.91886
CL7125.Contig3_Dmry	2.4746	1.67342e-28	-0.902703	0.0431216	-3.3773	4.08634e-39	6.02729	6.29064e-283			3.70044	0.00293388	-3.70044	0.00307709	-0.897297	6.81528e-34	-3.57368	1.57252e-215	-2.67639	1.36328e-88	5.9542	1.75176e-15	7.41785	2.72374e-169	CL7125.Contig3_Dmry	1	4234	-3.70044	0.00307709	0.000977874	6.02729	6.29064e-283	4.13926e-284	-0.902703	0.0431216	0.0186468	5.9542	1.75176e-15	2.05542e-16	-2.67639	1.36328e-88	4.19002e-90	2.4746	1.67342e-28	1.94884e-29	7.41785	2.72374e-169	7.97836e-171	-3.3773
Unigene26845_Dmry	4.45943	0.608731			-4.45943	0.595819	5.93074	0.191441																	Unigene26845_Dmry	1	257				5.93074	0.191441	0.146152										4.45943	0.608731	0.502458				-4.45943
Unigene23003_Dmry	5.90689	0.36673			-5.90689	0.35087	7.93664	0.00476328																	Unigene23003_Dmry	1	201				7.93664	0.00476328	0.00288714										5.90689	0.36673	0.251846				-5.90689
Unigene5248_Dmry	5.52356	0.116404			-5.52356	0.111078	7.57743	1.59979e-05	3.58496	0.716274			3.58496	0.658739											Unigene5248_Dmry	1	459	3.58496	0.658739	0.499878	7.57743	1.59979e-05	8.01612e-06										5.52356	0.116404	0.0632708				-5.52356
Unigene8148_Dmry	7.53138	5.79869e-10			-7.53138	6.76732e-10	9.14211	2.32447e-31																	Unigene8148_Dmry	1	909				9.14211	2.32447e-31	5.89936e-32										7.53138	5.79869e-10	1.26533e-10				-7.53138
Unigene30512_Dmry	-0.421464	0.580539	1.57208	0.000223766	1.99354	7.47079e-06	0.563901	0.585753	0.619857	0.115643	-0.328054	0.50501	0.947911	0.00812453	-1.45943	0.000172064	-1.06711	0.00421491	0.392317	0.528961	1.5487	4.02135e-05	1.37551	0.0447046	Unigene30512_Dmry	1	1085	0.947911	0.00812453	0.00277484	0.563901	0.585753	0.516744	1.57208	0.000223766	6.24622e-05	1.5487	4.02135e-05	9.70266e-06	0.392317	0.528961	0.34956	-0.421464	0.580539	0.450232	1.37551	0.0447046	0.0194272	1.99354
Unigene1466_Dmry	7.10852	5.14281e-05			-7.10852	5.36257e-05	9.224	8.96932e-22																	Unigene1466_Dmry	1	606				9.224	8.96932e-22	2.68356e-22										7.10852	5.14281e-05	1.59081e-05				-7.10852
Unigene36825_Dmry							7.71425	0.00135592																	Unigene36825_Dmry	1	271				7.71425	0.00135592	0.000780472
Unigene14769_Dmry	4.80735	0.617401			-4.80735	0.601999	6.6865	0.105625													-2.51096	0.1653			Unigene14769_Dmry	1	210				6.6865	0.105625	0.0759888				-2.51096	0.1653	0.0835942				4.80735	0.617401	0.502458				-4.80735
CL173.Contig3_Dmry	9.35094	1.48241e-31			-9.35094	2.80372e-31	11.4136	4.23328e-138	2.80735	0.714478			2.80735	0.65737	-2.58496	0.691911	-2.58496	0.634931	0	0.993189			0	0.99124	CL173.Contig3_Dmry	1	837	2.80735	0.65737	0.499878	11.4136	4.23328e-138	4.80466e-139							0	0.993189	0.988798	9.35094	1.48241e-31	1.60223e-32	0	0.99124	0.987324	-9.35094
CL7125.Contig4_Dmry	5.85798	2.93444e-15			-5.85798	3.87265e-15	8.04985	4.41538e-72	-0.716207	0.36375	-4.52356	4.69083e-06	3.80735	0.000850568							-4.32193	5.1604e-05			CL7125.Contig4_Dmry	1	4340	3.80735	0.000850568	0.000243754	8.04985	4.41538e-72	7.3575e-73				-4.32193	5.1604e-05	1.26055e-05				5.85798	2.93444e-15	5.0446e-16				-5.85798
CL7125.Contig1_Dmry	6.9542	4.24821e-52			-6.9542	1.26316e-51	9.06609	1.64917e-234	1	0.610103	-1.58496	0.129042	2.58496	0.020913							-5.67243	3.31375e-20			CL7125.Contig1_Dmry	1	6953	2.58496	0.020913	0.00780488	9.06609	1.64917e-234	1.26647e-235				-5.67243	3.31375e-20	3.15614e-21				6.9542	4.24821e-52	3.21446e-53				-6.9542
CL7125.Contig2_Dmry	6.21917	5.46779e-114	2.24793	0.000342916	-3.97124	1.50898e-88	8.39767	0			1	0.391345	-1	0.391936	-2.32193	0.0256668	0.847997	0.397261	3.16993	0.000822525	5.35755	2.10475e-16	-3.90689	3.03478e-06	CL7125.Contig2_Dmry	1	6847	-1	0.391936	0.250092	8.39767	0	0	2.24793	0.000342916	9.7792e-05	5.35755	2.10475e-16	2.35732e-17	3.16993	0.000822525	0.000210882	6.21917	5.46779e-114	2.17186e-115	-3.90689	3.03478e-06	7.29546e-07	-3.97124
Unigene15478_Dmry	6.20945	0.115043	6.22882	0.119637	0.0193653	1.00305	2.40157	0.000706793	5.80735	0.285409			5.80735	0.229928							-4.24793	0.640209			Unigene15478_Dmry	1	300	5.80735	0.229928	0.124939	2.40157	0.000706793	0.000396398	6.22882	0.119637	0.0605084	-4.24793	0.640209	0.528688				6.20945	0.115043	0.0632708				0.0193653
CL2245.Contig3_Dmry	5.49985	1.12995e-40	1.45943	0.163624	-4.04041	1.09076e-33	9.45327	2.5969e-184	0.906891	0.382874	-3	0.0210685	3.90689	0.000441736	-4.52356	1.09174e-05	-4.52356	1.02043e-05			1	0.210087	-3	0.0340845	CL2245.Contig3_Dmry	1	4196	3.90689	0.000441736	0.000121862	9.45327	2.5969e-184	2.40172e-185	1.45943	0.163624	0.087864	1	0.210087	0.114043				5.49985	1.12995e-40	1.02267e-41	-3	0.0340845	0.0142902	-4.04041
Unigene17850_Dmry	5.93074	0.0180567			-5.93074	0.0175713	7.70736	9.58089e-08																	Unigene17850_Dmry	1	594				7.70736	9.58089e-08	4.28072e-08										5.93074	0.0180567	0.00796722				-5.93074
Unigene27093_Dmry	7.40939	7.54289e-16	5.78136	2.72818e-05	-1.62803	5.30191e-05	9.33092	3.55447e-62	0.584963	0.602389	2.37638	2.75812e-06	-1.79141	0.000128952			1.58496	0.641008	1.58496	0.642299	-1.73697	0.570209	-3.32193	0.212239	Unigene27093_Dmry	1	1560	-1.79141	0.000128952	3.31818e-05	9.33092	3.55447e-62	6.43714e-63	5.78136	2.72818e-05	6.78986e-06	-1.73697	0.570209	0.41136	1.58496	0.642299	0.48886	7.40939	7.54289e-16	1.26735e-16	-3.32193	0.212239	0.118781	-1.62803
CL2989.Contig3_Dmry	6.65821	2.14597e-38	6.67243	1.78949e-38	0.0142139	0.971801	9.23362	3.39133e-238	-1.32636	1.87939e-12	-0.406214	0.0186622	-0.920147	9.20906e-06							4.75489	2.79474e-10			CL2989.Contig3_Dmry	1	6297	-0.920147	9.20906e-06	2.07312e-06	9.23362	3.39133e-238	2.5696e-239	6.67243	1.78949e-38	1.27443e-39	4.75489	2.79474e-10	4.3881e-11				6.65821	2.14597e-38	2.02078e-39				0.0142139
Unigene27328_Dmry	7.66534	1.18553e-22	6.6865	1.77953e-11	-0.978835	0.00128601	7.39403	3.68713e-93	-0.132755	0.846444	0.959811	0.00358113	-1.09257	0.00121067							-1.22239	0.481844	-2.32193	0.373803	Unigene27328_Dmry	1	1865	-1.09257	0.00121067	0.00035616	7.39403	3.68713e-93	5.33264e-94	6.6865	1.77953e-11	2.82594e-12	-1.22239	0.481844	0.327776				7.66534	1.18553e-22	1.59841e-23	-2.32193	0.373803	0.240612	-0.978835
Unigene29526_Dmry	4.52356	0.605045			-4.52356	0.593051	7.73471	0.002529																	Unigene29526_Dmry	1	247				7.73471	0.002529	0.00150111										4.52356	0.605045	0.502458				-4.52356
Unigene2665_Dmry	7.26679	0.00137443			-7.26679	0.00137666	8.27146	3.44601e-07	0.00933786	1.03886	-1.87447	0.0802392	1.88381	0.0792033	3.80735	0.637461			-3.80735	0.630411	3.90689	0.59917	0	0.988085	Unigene2665_Dmry	1	385	1.88381	0.0792033	0.0351156	8.27146	3.44601e-07	1.58354e-07				3.90689	0.59917	0.472112	-3.80735	0.630411	0.511264	7.26679	0.00137443	0.000502856	0	0.988085	0.980986	-7.26679
Unigene7699_Dmry	7.31288	0.000191842			-7.31288	0.000197314	3.3295	1.04338e-10	-1.06413	0.772722	-4.52356	0.386311	3.45943	0.646949							1.12553	0.686089			Unigene7699_Dmry	1	467	3.45943	0.646949	0.499878	3.3295	1.04338e-10	4.1424e-11				1.12553	0.686089	0.583178				7.31288	0.000191842	6.3321e-05				-7.31288
Unigene13392_Dmry	4.83156	6.96743e-57	2.39593	2.4397e-06	-2.43563	2.40376e-31	5.58996	1.21889e-235	-1.4245	0.0426466	1.28177	0.000933663	-2.70627	9.73632e-09	-2.32193	0.435457	-2.32193	0.400246			0.232661	0.71611	-3.16993	0.11854	Unigene13392_Dmry	1	2128	-2.70627	9.73632e-09	1.71902e-09	5.58996	1.21889e-235	9.33422e-237	2.39593	2.4397e-06	5.45798e-07	0.232661	0.71611	0.616114				4.83156	6.96743e-57	4.92504e-58	-3.16993	0.11854	0.0586378	-2.43563
Unigene42503_Dmry	2.05174	2.40941e-14	2.49293	7.29224e-24	0.44119	0.0188446	-2.85316	7.78113e-78	0.629632	0.043332	2.44367	4.33255e-40	-1.81404	1.71194e-27	0.377235	0.145691	1.91314	6.64579e-34	1.53591	4.80663e-25	0.408566	0.0261757	0.690896	0.00414742	Unigene42503_Dmry	1	1695	-1.81404	1.71194e-27	1.43874e-28	-2.85316	7.78113e-78	1.24295e-78	2.49293	7.29224e-24	7.28134e-25	0.408566	0.0261757	0.0100795	1.53591	4.80663e-25	3.81066e-26	2.05174	2.40941e-14	4.29616e-15	0.690896	0.00414742	0.00143364	0.44119
Unigene12519_Dmry	2.38733	1.16041e-05	3.08377	5.76533e-11	0.696438	0.0385097	-2.63416	1.64278e-20	0.593183	0.371405	2.44057	9.08486e-14	-1.84739	7.24653e-10	0.547828	0.308652	2.37278	3.36782e-16	1.82495	8.46873e-12	-0.702952	0.0844972	1.06333	0.0340199	Unigene12519_Dmry	1	538	-1.84739	7.24653e-10	1.18881e-10	-2.63416	1.64278e-20	5.046e-21	3.08377	5.76533e-11	9.4041e-12	-0.702952	0.0844972	0.0380622	1.82495	8.46873e-12	1.12297e-12	2.38733	1.16041e-05	3.37094e-06	1.06333	0.0340199	0.0141447	0.696438
Unigene36491_Dmry	2.30946	1.7503e-06	2.95069	3.4253e-12	0.641225	0.0375112	-2.70186	7.34678e-25	0.5025	0.354181	2.42383	6.02523e-20	-1.92133	5.15585e-15	0.162033	0.734384	1.69613	4.075e-11	1.5341	1.06997e-09	0.00278244	0.973941	0.87558	0.0427683	Unigene36491_Dmry	1	514	-1.92133	5.15585e-15	6.40382e-16	-2.70186	7.34678e-25	2.07786e-25	2.95069	3.4253e-12	5.22874e-13	0.00278244	0.973941	0.935146	1.5341	1.06997e-09	1.59088e-10	2.30946	1.7503e-06	4.75296e-07	0.87558	0.0427683	0.0184912	0.641225
Unigene36493_Dmry	1.9855	0.0453815	2.74846	0.000815645	0.762961	0.220584	-4.02758	3.08692e-11	-0.21546	0.889628	2.33024	3.29896e-05	-2.5457	1.24945e-05	0.832273	0.497671	2.97933	3.14237e-07	2.14705	3.0188e-05	-0.57881	0.537573	0.820591	0.464141	Unigene36493_Dmry	1	234	-2.5457	1.24945e-05	2.83938e-06	-4.02758	3.08692e-11	1.2026e-11	2.74846	0.000815645	0.000246188	-0.57881	0.537573	0.378278	2.14705	3.0188e-05	6.48842e-06	1.9855	0.0453815	0.021822	0.820591	0.464141	0.325582	0.762961
Unigene36492_Dmry	2.45545	1.0669e-24	3.17639	3.91668e-52	0.720935	3.84279e-07	-2.90778	7.15825e-92	0.383047	0.105378	2.16523	1.40295e-58	-1.78218	3.79812e-45	0.486004	0.0152266	2.0555	1.12096e-53	1.56949	3.92102e-37	0.0912353	0.569757	0.836501	2.60205e-05	Unigene36492_Dmry	1	1631	-1.78218	3.79812e-45	2.2488e-46	-2.90778	7.15825e-92	1.04475e-92	3.17639	3.91668e-52	2.2339e-53	0.0912353	0.569757	0.405308	1.56949	3.92102e-37	2.3244e-38	2.45545	1.0669e-24	1.36423e-25	0.836501	2.60205e-05	6.81498e-06	0.720935
Unigene37227_Dmry	1.58496	0.601035			-1.58496	0.590153	5.67243	1.69545e-12															-2	0.212317	Unigene37227_Dmry	1	3846				5.67243	1.69545e-12	6.34692e-13										1.58496	0.601035	0.502458	-2	0.212317	0.118781	-1.58496
CL173.Contig2_Dmry	6.18982	4.90366e-66	1.41504	0.163828	-4.77479	1.128e-57	9.58871	1.86219e-261	1.32193	0.501831	2.16993	0.0510555	-0.847997	0.353194	1.58496	0.264841	3.16993	0.00298351	1.58496	0.121601	0.36257	0.56164	1.58496	0.230096	CL173.Contig2_Dmry	1	5405	-0.847997	0.353194	0.210292	9.58871	1.86219e-261	1.30999e-262	1.41504	0.163828	0.087864	0.36257	0.56164	0.398872	1.58496	0.121601	0.0521084	6.18982	4.90366e-66	3.07004e-67	1.58496	0.230096	0.13146	-4.77479
Unigene3005_Dmry	8.13955	5.44083e-39			-8.13955	1.21362e-38	10.128	8.87123e-161													1	0.636184			Unigene3005_Dmry	1	2308				10.128	8.87123e-161	9.06102e-162				1	0.636184	0.472112				8.13955	5.44083e-39	5.07678e-40				-8.13955
Unigene2325_Dmry	5.61471	0.207736			-5.61471	0.198288	7.48382	0.000720671																	Unigene2325_Dmry	1	337				7.48382	0.000720671	0.00040579										5.61471	0.207736	0.126232				-5.61471
Unigene19542_Dmry	7.97154	1.96973e-11			-7.97154	2.38793e-11	10.137	7.68223e-53																	Unigene19542_Dmry	1	777				10.137	7.68223e-53	1.52245e-53										7.97154	1.96973e-11	4.00292e-12				-7.97154
Unigene41293_Dmry	4.08746	0.614315			-4.08746	0.599814	8.33985	2.36099e-06																	Unigene41293_Dmry	1	327				8.33985	2.36099e-06	1.12667e-06										4.08746	0.614315	0.502458				-4.08746
CL944.Contig6_Dmry	10.8424	1.12268e-55			-10.8424	3.59992e-55	7.30695	1.38762e-110							-5.08746	0.26073	-1.76553	0.548565	3.32193	0.637836					CL944.Contig6_Dmry	1	536				7.30695	1.38762e-110	1.81305e-111							3.32193	0.637836	0.48886	10.8424	1.12268e-55	8.08208e-57				-10.8424
Unigene19634_Dmry	-0.0303736	1.02702	2.58996	4.28114e-05	2.62034	3.14174e-05	-4.47478	1.10188e-10	-4.24793	0.460588	-4.24793	0.385159					3.32193	0.635158	3.32193	0.635984	2.74372	5.50731e-53	-4.85798	0.211527	Unigene19634_Dmry	1	552				-4.47478	1.10188e-10	4.3774e-11	2.58996	4.28114e-05	1.08862e-05	2.74372	5.50731e-53	2.22566e-54	3.32193	0.635984	0.48886	-0.0303736	1.02702	0.993356	-4.85798	0.211527	0.118781	2.62034
CL4019.Contig1_Dmry	-2.0983	6.53637e-06	6.96834	0	9.06664	0	0.0374747	0.84692	-0.4441	0.682265	-1.03747	0.256547	0.593375	0.588495	4.9542	0.264806	6.42626	0.0109334	1.47207	0.255237	7.35755	0.000153709	-6.22758	1.11757e-60	CL4019.Contig1_Dmry	1	495	0.593375	0.588495	0.423682	0.0374747	0.84692	0.815346	6.96834	0	0	7.35755	0.000153709	3.9686e-05	1.47207	0.255237	0.135466	-2.0983	6.53637e-06	1.85697e-06	-6.22758	1.11757e-60	6.86972e-62	9.06664
Unigene22000_Dmry	1.58496	0.502466	7.75792	2.05537e-62	6.17296	1.73945e-59	6.64386	0.0569295			5.45943	0.387748	-5.45943	0.388795			6.45943	0.130357	6.45943	0.134661	1.06413	0.570957	-7.04439	0.0341245	Unigene22000_Dmry	1	260	-5.45943	0.388795	0.250092	6.64386	0.0569295	0.0395088	7.75792	2.05537e-62	1.03048e-63	1.06413	0.570957	0.408038	6.45943	0.134661	0.0590768	1.58496	0.502466	0.378076	-7.04439	0.0341245	0.0142902	6.17296
Unigene30315_Dmry																									Unigene30315_Dmry	1	264
Unigene28425_Dmry	0.814444	0.516521	7.32534	2.71553e-181	6.5109	7.38027e-177	-1.45792	0.00211367	0	1.01058	3.65208	0.00525809	-3.65208	0.00556586	-0.25634	0.84625	1.84052	0.00987332	2.09686	0.00429734	4.66954	6.94857e-122	-0.0395284	1.00806	Unigene28425_Dmry	1	708	-3.65208	0.00556586	0.00183377	-1.45792	0.00211367	0.0012389	7.32534	2.71553e-181	6.53146e-183	4.66954	6.94857e-122	1.32415e-123	2.09686	0.00429734	0.00124244	0.814444	0.516521	0.392458	-0.0395284	1.00806	0.965694	6.5109
CL1648.Contig4_Dmry	-2.10451	8.55248e-99	-1.20152	8.25815e-44	0.902998	8.01106e-13	-1.7546	7.7973e-127	-0.244098	0.000352542	-1.36321	9.15471e-77	1.11912	7.00169e-48	-1.05835	4.50181e-20	-0.81873	3.71534e-13	0.239625	0.132492	-0.120782	0.574587	0.139077	0.471365	CL1648.Contig4_Dmry	1	1786	1.11912	7.00169e-48	3.9782e-49	-1.7546	7.7973e-127	9.35248e-128	-1.20152	8.25815e-44	5.34632e-45	-0.120782	0.574587	0.41544	0.239625	0.132492	0.0574196	-2.10451	8.55248e-99	3.85826e-100	0.139077	0.471365	0.331074	0.902998
CL3521.Contig1_Dmry	0.466499	0	-0.9207	0	-1.3872	0	-1.7888	0	0.285206	0.00291011	1.05757	1.19136e-46	-0.77236	1.44755e-27	0.696448	0	1.21051	0	0.514063	0	0.116317	2.39509e-15	-0.550444	0	CL3521.Contig1_Dmry	1	2392	-0.77236	1.44755e-27	1.21454e-28	-1.7888	0	0	-0.9207	0	0	0.116317	2.39509e-15	2.82832e-16	0.514063	0	0	0.466499	0	0	-0.550444	0	0	-1.3872
CL3521.Contig2_Dmry	2.02613	0	0.964359	0	-1.06177	0	1.00454	9.48504e-41	-3.03269	9.78276e-27	2.46237	3.68723e-117	-5.49506	6.4411e-224	2.53572	0	4.2763	0	1.74057	0	4.01197	0	2.24445	0	CL3521.Contig2_Dmry	1	1594	-5.49506	6.4411e-224	1.25468e-225	1.00454	9.48504e-41	2.13502e-41	0.964359	0	0	4.01197	0	0	1.74057	0	0	2.02613	0	0	2.24445	0	0	-1.06177
CL4206.Contig2_Dmry	1.58496	1.0005			-1.58496	0.993877	-0.584963	0.964207									4	0.401631	4	0.4096	1	0.97892			CL4206.Contig2_Dmry	1	906				-0.584963	0.964207	0.960142				1	0.97892	0.971712	4	0.4096	0.241692	1.58496	1.0005	0.997546				-1.58496
CL1915.Contig1_Dmry	-0.0631938	0.766208	3.45868	8.68375e-220	3.52188	7.08172e-225	-3.40881	1.48469e-93	-7.12928	3.97895e-12	2.92871	8.50446e-53	-10.058	1.10166e-94			10.7004	8.95107e-150	10.7004	1.74383e-150	1.11926	5.61333e-72	-8.48784	1.65139e-32	CL1915.Contig1_Dmry	1	1497	-10.058	1.10166e-94	3.89362e-96	-3.40881	1.48469e-93	2.1414e-94	3.45868	8.68375e-220	1.82735e-221	1.11926	5.61333e-72	1.74776e-73	10.7004	1.74383e-150	3.65998e-152	-0.0631938	0.766208	0.70021	-8.48784	1.65139e-32	1.55394e-33	3.52188
CL284.Contig6_Dmry																									CL284.Contig6_Dmry	1	2593
Unigene6961_Dmry	0.983512	0.589099	4.68268	8.05628e-13	3.69916	3.29345e-11	0.895663	0.590529							-4.45943	0.707604	1	0.72109	5.45943	0.412751	3.38606	0.0133767	-4.45943	0.644014	Unigene6961_Dmry	1	261				0.895663	0.590529	0.521084	4.68268	8.05628e-13	1.19274e-13	3.38606	0.0133767	0.0047402	5.45943	0.412751	0.241692	0.983512	0.589099	0.457162	-4.45943	0.644014	0.487404	3.69916
Unigene30304_Dmry	4.75489	0.613696	10.5236	3.03798e-16	5.76867	5.33424e-15	6.20945	0.192107			5.75489	0.390159	-5.75489	0.390932			5.75489	0.400693	5.75489	0.408551	8.82018	3.90145e-05			Unigene30304_Dmry	1	219	-5.75489	0.390932	0.250092	6.20945	0.192107	0.146152	10.5236	3.03798e-16	3.88758e-17	8.82018	3.90145e-05	9.36812e-06	5.75489	0.408551	0.241692	4.75489	0.613696	0.502458				5.76867
Unigene21174_Dmry	-0.396742	4.70637e-36	-0.866485	6.96208e-140	-0.469742	3.18241e-36	-3.33664	0	0.420547	1.77949e-22	0.72952	6.14308e-74	-0.308973	8.3911e-16	1.436	1.85482e-156	1.22477	1.70122e-105	-0.211227	7.23091e-06	0.636193	5.22686e-46	-0.95785	2.21666e-160	Unigene21174_Dmry	1	3516	-0.308973	8.3911e-16	1.00906e-16	-3.33664	0	0	-0.866485	6.96208e-140	2.02012e-141	0.636193	5.22686e-46	2.41134e-47	-0.211227	7.23091e-06	1.45264e-06	-0.396742	4.70637e-36	4.62582e-37	-0.95785	2.21666e-160	6.72444e-162	-0.469742
Unigene12640_Dmry							7.89482	0.00010764																	Unigene12640_Dmry	1	328				7.89482	0.00010764	5.70338e-05
Unigene12638_Dmry							6.75489	0.0569879																	Unigene12638_Dmry	1	245				6.75489	0.0569879	0.0395088
Unigene11255_Dmry	0.31034	0.818165	1.59455	0.0950055	1.28421	0.144837	-2.01647	1.96206e-11									3.58496	0.664343	3.58496	0.667001	-0.576307	0.0869896	-5.9542	0.0644292	Unigene11255_Dmry	1	432				-2.01647	1.96206e-11	7.59118e-12	1.59455	0.0950055	0.0460716	-0.576307	0.0869896	0.0393312	3.58496	0.667001	0.48886	0.31034	0.818165	0.759954	-5.9542	0.0644292	0.0289472	1.28421
Unigene35576_Dmry	-0.71297	0.208008	0.77458	0.061945	1.48755	0.00054389	-2.2772	7.58592e-21	-2.58496	0.69442	-2.58496	0.636495					4.16993	0.233459	4.16993	0.240938	-0.253874	0.312485	-5.93074	0.00255039	Unigene35576_Dmry	1	840				-2.2772	7.58592e-21	2.31656e-21	0.77458	0.061945	0.0278336	-0.253874	0.312485	0.182535	4.16993	0.240938	0.119492	-0.71297	0.208008	0.122343	-5.93074	0.00255039	0.000848704	1.48755
Unigene19915_Dmry	0	1.02711	0.296393	0.822509	0.296393	0.798997	4.10281	0.000151484							1.43063	0.183617	2.08377	0.0114933	0.653134	0.411449	-0.358135	0.63286	-0.0230836	0.998601	Unigene19915_Dmry	1	464				4.10281	0.000151484	8.1134e-05	0.296393	0.822509	0.756996	-0.358135	0.63286	0.507942	0.653134	0.411449	0.239812	0	1.02711	0.993356	-0.0230836	0.998601	0.950994	0.296393
Unigene14669_Dmry	1.61231	4.7012e-58	3.5606	0	1.94828	4.51994e-288	-3.45943	1.43893e-226	0.191578	0.00984044	2.46145	0	-2.26987	0	0.590356	1.96392e-05	2.06343	2.38472e-95	1.47307	6.82143e-60	0.121991	0.0916064	0.66521	1.54691e-06	Unigene14669_Dmry	1	5703	-2.26987	0	0	-3.45943	1.43893e-226	1.13333e-227	3.5606	0	0	0.121991	0.0916064	0.0415868	1.47307	6.82143e-60	2.82892e-61	1.61231	4.7012e-58	3.27506e-59	0.66521	1.54691e-06	3.64808e-07	1.94828
Unigene21566_Dmry	7.83289	6.67369e-13			-7.83289	8.34939e-13	7.93664	1.84934e-14									3.45943	0.397202	3.45943	0.404321	0.222392	0.973821	-3.16993	0.622107	Unigene21566_Dmry	1	964				7.93664	1.84934e-14	6.51884e-15				0.222392	0.973821	0.957578	3.45943	0.404321	0.241692	7.83289	6.67369e-13	1.26634e-13	-3.16993	0.622107	0.487404	-7.83289
CL6014.Contig1_Dmry	3.49185	0.000117038	2.70044	0.0177551	-0.791413	0.202185	9.71425	1.20815e-123	2	0.464819	1	0.64069	1	0.73377	0.925999	0.497792	-1	0.452216	-1.926	0.100603	0.68966	0.00219331	3.24793	0.0318127	CL6014.Contig1_Dmry	1	2367	1	0.73377	0.624816	9.71425	1.20815e-123	1.47409e-124	2.70044	0.0177551	0.00686446	0.68966	0.00219331	0.000668196	-1.926	0.100603	0.0423288	3.49185	0.000117038	3.77004e-05	3.24793	0.0318127	0.0131515	-0.791413
Unigene2684_Dmry	4.90689	0.603451	5.93074	0.37198	1.02385	0.683645	4.75489	0.594126	-4.90689	0.679408	-4.90689	0.623033									5	0.611989			Unigene2684_Dmry	1	200				4.75489	0.594126	0.540652	5.93074	0.37198	0.24519	5	0.611989	0.472112				4.90689	0.603451	0.502458				1.02385
CL285.Contig10_Dmry	-1.08836	1.54031e-05	-0.468387	0.0634824	0.619969	0.0329256	-2.46133	4.58574e-60	1.18442	0.0746869	0.669851	0.408021	0.514573	0.378449	0.160465	0.904302	1.37197	0.0318673	1.2115	0.0539837	0.893958	5.78265e-05	-2.77444	4.83303e-12	CL285.Contig10_Dmry	1	2687	0.514573	0.378449	0.232372	-2.46133	4.58574e-60	8.47534e-61	-0.468387	0.0634824	0.0285706	0.893958	5.78265e-05	1.42004e-05	1.2115	0.0539837	0.0204898	-1.08836	1.54031e-05	4.54998e-06	-2.77444	4.83303e-12	8.21812e-13	0.619969
Unigene7241_Dmry	-1.00866	0.123236	-0.844545	0.212754	0.164119	0.842091	-6.28862	7.68732e-127	0.400538	0.833252	0.400538	0.798286	0	1.03124	0.713696	0.646591	1.42223	0.250597	0.708537	0.57907	-1.08854	0.125737	-1.2863	0.161943	Unigene7241_Dmry	1	624	0	1.03124	0.9997	-6.28862	7.68732e-127	9.21802e-128	-0.844545	0.212754	0.118569	-1.08854	0.125737	0.0612682	0.708537	0.57907	0.399728	-1.00866	0.123236	0.0686526	-1.2863	0.161943	0.085949	0.164119
CL285.Contig4_Dmry																					-5.67243	3.73447e-11			CL285.Contig4_Dmry	1	3892										-5.67243	3.73447e-11	5.5518e-12
Unigene1155_Dmry	0.612977	0.352017	0.316259	0.662974	-0.296718	0.623375	-1.9277	1.23162e-28	0.925999	0.28111	-0.152003	0.885827	1.078	0.151245	-1.37851	0.467474	1.76988	0.0259493	3.14839	0.00126418	-0.259387	0.658825	-2.22239	0.0743992	Unigene1155_Dmry	1	663	1.078	0.151245	0.0754164	-1.9277	1.23162e-28	3.26566e-29	0.316259	0.662974	0.560424	-0.259387	0.658825	0.549804	3.14839	0.00126418	0.000335212	0.612977	0.352017	0.235096	-2.22239	0.0743992	0.0346662	-0.296718
CL285.Contig6_Dmry	2.80735	0.361385			-2.80735	0.347194	6.30378	3.45483e-07																	CL285.Contig6_Dmry	1	1435				6.30378	3.45483e-07	1.58354e-07										2.80735	0.361385	0.251846				-2.80735
Unigene8143_Dmry			5.64386	0.377769	5.64386	0.341868	-4.77493	8.56438e-27	1.02975	0.775387	0.0588937	1.01144	0.970854	0.737741	1	0.749862	1.02975	0.720346	0.0297473	1.01361	-6.9542	0.0827422	-0.0297473	1.00848	Unigene8143_Dmry	1	236	0.970854	0.737741	0.624816	-4.77493	8.56438e-27	2.34336e-27	5.64386	0.377769	0.24519	-6.9542	0.0827422	0.0369438	0.0297473	1.01361	0.978998				-0.0297473	1.00848	0.976234	5.64386
Unigene25009_Dmry	1.50524	0.048175	2.29689	0.000213416	0.791656	0.115026	-1.25964	0.139706	1.07702	0.139015	1.85316	0.000321364	-0.776136	0.104555	-0.842319	0.214838	0.441214	0.40682	1.28353	0.0161602	0.306906	0.492362	0.67516	0.450635	Unigene25009_Dmry	1	352	-0.776136	0.104555	0.0480452	-1.25964	0.139706	0.103457	2.29689	0.000213416	5.94014e-05	0.306906	0.492362	0.341706	1.28353	0.0161602	0.00526278	1.50524	0.048175	0.0233742	0.67516	0.450635	0.314198	0.791656
Unigene2910_Dmry	6.72792	0.0632154	7.42626	0.0100775	0.698344	0.507745	-3.31431	0.0126698	0.600149	0.6813	1.3356	0.106413	-0.735454	0.374533	-1.01976	0.26428	-0.471752	0.620963	0.548011	0.636578	-0.524267	0.714978	-0.0295443	1.00484	Unigene2910_Dmry	1	268	-0.735454	0.374533	0.22976	-3.31431	0.0126698	0.00806172	7.42626	0.0100775	0.00368506	-0.524267	0.714978	0.614394	0.548011	0.636578	0.451272	6.72792	0.0632154	0.031713	-0.0295443	1.00484	0.960186	0.698344
Unigene5435_Dmry	1.72583	0.110241	2.7425	0.000815904	1.01668	0.108554	1.3155	0.0474943	-4.70044	0.462592	1	0.604315	-5.70044	0.129842	-4.70044	0.434848	-4.70044	0.399827			1.68361	1.75892e-07	-3.70044	0.617301	Unigene5435_Dmry	1	417	-5.70044	0.129842	0.0625382	1.3155	0.0474943	0.0325808	2.7425	0.000815904	0.000246188	1.68361	1.75892e-07	3.36752e-08				1.72583	0.110241	0.058583	-3.70044	0.617301	0.487404	1.01668
Unigene23555_Dmry	0	1.01794	-5.52356	0.378808	-5.52356	0.348815	2.87732	0.0432383	4.52356	0.714066	5.52356	0.389201	-1	0.728372	0.470891	0.722507	-2.30933	0.237863	-2.78022	0.101003	-1.34933	0.302059	1.78022	0.216283	Unigene23555_Dmry	1	249	-1	0.728372	0.625184	2.87732	0.0432383	0.0295454	-5.52356	0.378808	0.254874	-1.34933	0.302059	0.17533	-2.78022	0.101003	0.0423208	0	1.01794	0.995398	1.78022	0.216283	0.118574	-5.52356
CL656.Contig11_Dmry																									CL656.Contig11_Dmry	1	1972
CL656.Contig10_Dmry	5.08746	5.08509e-12			-5.08746	6.24642e-12	7.05528	1.90197e-49																	CL656.Contig10_Dmry	1	5911				7.05528	1.90197e-49	3.90136e-50										5.08746	5.08509e-12	1.00565e-12				-5.08746
Unigene38162_Dmry	0.108376	0.77799	2.18238	1.68723e-26	2.074	3.99795e-25	-4.59068	2.9678e-45	0.556204	0.00901884	1.42096	4.74649e-19	-0.864754	5.78097e-09	-1.00836	3.54599e-05	0.0731664	0.750236	1.08153	3.96727e-06	0.196397	0.415019	1.08641	0.0020671	Unigene38162_Dmry	1	1738	-0.864754	5.78097e-09	1.00617e-09	-4.59068	2.9678e-45	6.36042e-46	2.18238	1.68723e-26	1.57768e-27	0.196397	0.415019	0.270864	1.08153	3.96727e-06	7.80876e-07	0.108376	0.77799	0.712208	1.08641	0.0020671	0.000681402	2.074
Unigene21981_Dmry	1.33342	0.404407	2.4957	0.0294656	1.16227	0.201093	1.27501	0.041921	4.64386	0.462642	4.64386	0.385883	0	1.01947	1.38143	0.297498	1.41028	0.250455	0.0288549	1.01368	0.88243	0.23288	0.652077	0.608689	Unigene21981_Dmry	1	425	0	1.01947	0.999772	1.27501	0.041921	0.0285434	2.4957	0.0294656	0.0121035	0.88243	0.23288	0.12814	0.0288549	1.01368	0.962614	1.33342	0.404407	0.292296	0.652077	0.608689	0.452358	1.16227
Unigene18867_Dmry	-1.02466	0.70951	3.2671	0.000375488	4.29177	5.35427e-05					4.85798	0.647341	-4.85798	0.631995							3.14998	5.216e-10			Unigene18867_Dmry	1	203	-4.85798	0.631995	0.500122				3.2671	0.000375488	0.000107649	3.14998	5.216e-10	8.34e-11				-1.02466	0.70951	0.621324				4.29177
Unigene6447_Dmry	1.32716	0.102048	0.905141	0.354413	-0.422024	0.576981	3.22811	4.71327e-06	1.03953	0.680916	-4.16993	0.391412	5.20945	0.132139	1.9027	0.0152656	-0.716207	0.632525	-2.61891	0.00215368	-0.286439	0.650036	1.4039	0.0518897	Unigene6447_Dmry	1	568	5.20945	0.132139	0.0624618	3.22811	4.71327e-06	2.29562e-06	0.905141	0.354413	0.22709	-0.286439	0.650036	0.524152	-2.61891	0.00215368	0.00059184	1.32716	0.102048	0.0538914	1.4039	0.0518897	0.022778	-0.422024
Unigene20743_Dmry	-0.666576	0.323049	-0.234465	0.731426	0.432111	0.536063	2.42856	2.96938e-06	-1	0.69243	-0.392317	0.813582	-0.607683	0.777631	1.7323	0.0215951	-0.561879	0.674097	-2.29418	0.00384748	-0.823778	0.0499128	0.709221	0.30772	Unigene20743_Dmry	1	504	-0.607683	0.777631	0.687728	2.42856	2.96938e-06	1.42917e-06	-0.234465	0.731426	0.64544	-0.823778	0.0499128	0.0207606	-2.29418	0.00384748	0.00110468	-0.666576	0.323049	0.21021	0.709221	0.30772	0.18588	0.432111
Unigene31393_Dmry	7.74147	0.000717488	6.50779	0.0660081	-1.23367	0.166962	3.14684	0.000443165			4.16993	0.64435	-4.16993	0.62959	1.558	0.580208	3.16099	0.029405	1.603	0.179772	-0.263034	0.813333	-1.23786	0.340326	Unigene31393_Dmry	1	311	-4.16993	0.62959	0.500122	3.14684	0.000443165	0.0002459	6.50779	0.0660081	0.030059	-0.263034	0.813333	0.739688	1.603	0.179772	0.0847222	7.74147	0.000717488	0.000252046	-1.23786	0.340326	0.210634	-1.23367
[truncated: 17 more columns]
