# Supplementary material for: Transcriptome Analysis for Identification of Genes Related to Growth and Development, Digestion and Detoxification, Olfaction in the Litchi Stink Bug Tessaratoma papillosa
Source: Front Physiol. 2022 Jan 24;12:774218. doi: 10.3389/fphys.2021.774218 (PMC8818959; doi:10.3389/fphys.2021.774218)
Supplement: Supplementary file 3 [file Data_Sheet_3.xlsx]

## Sheet: Sheet1
Supplementary Table 5. Genes or transcripts for food digestion or detoxification related enzymes.
Gene ID	log2(TP_FM/TP_M)	FDR(TP_M-vs-TP_FM)	log2(TP_A/TP_M)	FDR(TP_M-vs-TP_A)	log2(TP_A/TP_FM)	FDR(TP_FM-vs-TP_A)	log2(TP_FMT/TP_MO)	FDR(TP_MO-vs-TP_FMT)	log2(TP_FMM/TP_MM)	FDR(TP_MM-vs-TP_FMM)	log2(TP_AM/TP_MM)	FDR(TP_MM-vs-TP_AM)	log2(TP_FMM/TP_AM)	FDR(TP_AM-vs-TP_FMM)	log2(TP_FMF/TP_MF)	FDR(TP_MF-vs-TP_FMF)	log2(TP_AF/TP_MF)	FDR(TP_MF-vs-TP_AF)	log2(TP_AF/TP_FMF)	FDR(TP_FMF-vs-TP_AF)	log2(TP_AA/TP_FMA)	FDR(TP_FMA-vs-TP_AA)	log2(TP_FMF/TP_FMH)	FDR(TP_FMH-vs-TP_FMF)	Transcripts	Transcripts Number	Max Length of Transcript	log2(TP_FMM/TP_AM)_1	FDR(TP_AM-vs-TP_FMM)_2	Pvalue(TP_AM-vs-TP_FMM)	log2(TP_FMT/TP_MO)_3	FDR(TP_MO-vs-TP_FMT)_4	Pvalue(TP_MO-vs-TP_FMT)	log2(TP_A/TP_M)_5	FDR(TP_M-vs-TP_A)_6	Pvalue(TP_M-vs-TP_A)	log2(TP_AA/TP_FMA)_7	FDR(TP_FMA-vs-TP_AA)_8	Pvalue(TP_FMA-vs-TP_AA)	log2(TP_AF/TP_FMF)_9	FDR(TP_FMF-vs-TP_AF)_10	Pvalue(TP_FMF-vs-TP_AF)	log2(TP_FM/TP_M)_11	FDR(TP_M-vs-TP_FM)_12	Pvalue(TP_M-vs-TP_FM)	log2(TP_FMF/TP_FMH)_13	FDR(TP_FMH-vs-TP_FMF)_14	Pvalue(TP_FMH-vs-TP_FMF)	log2(TP_A/TP_FM)_15
Unigene23190_Dmry	3.60336	0	2.38836	1.91268e-107	-1.215	3.27294e-96			-9.06564	8.52434e-171	-11.6506	7.19467e-174	2.58496	0.64786	5.24793	0.0265795	6.16993	0.000416021	0.921997	0.314222	5.12928	0.0324004	-4.9419	1.17012e-53	Unigene23190_Dmry	1	922	2.58496	0.64786	0.499878				2.38836	1.91268e-107	6.64588e-109	5.12928	0.0324004	0.0127815	0.921997	0.314222	0.172434	3.60336	0	0	-4.9419	1.17012e-53	7.79636e-55	-1.215
CL7.Contig9_Dmry			5.04439	0.035739	5.04439	0.0295386					5.2854	0.020081	-5.2854	0.0208063			6.97728	2.59155e-07	6.97728	2.52981e-07			-3.58496	0.380273	CL7.Contig9_Dmry	1	987	-5.2854	0.0208063	0.00782014				5.04439	0.035739	0.0149324				6.97728	2.52981e-07	4.49746e-08				-3.58496	0.380273	0.240612	5.04439
CL4484.Contig1_Dmry	-3.25873	2.75793e-14	-3.11189	3.11464e-13	0.146841	0.822933	-12.9624	0	-2.07039	0.0194061	0.289507	0.718973	-2.3599	0.0029173	-3.04439	0.0363591	-0.796467	0.473725	2.24793	0.238237	-6.98868	9.49241e-10	-4.84549	2.56864e-08	CL4484.Contig1_Dmry	1	1357	-2.3599	0.0029173	0.000912456	-12.9624	0	0	-3.11189	3.11464e-13	4.52888e-14	-6.98868	9.49241e-10	1.54528e-10	2.24793	0.238237	0.117812	-3.25873	2.75793e-14	4.92488e-15	-4.84549	2.56864e-08	5.32572e-09	0.146841
Unigene17871_Dmry	-6.85798	0.0175987	-6.85798	0.0207301			-11.2467	3.11617e-47															-5.04439	0.373269	Unigene17871_Dmry	1	333				-11.2467	3.11617e-47	6.5398e-48	-6.85798	0.0207301	0.00822522							-6.85798	0.0175987	0.00766042	-5.04439	0.373269	0.240612
CL1473.Contig2_Dmry	3.90689	0.364507			-3.90689	0.349346	-10.8494	1.03927e-77									3	0.658153	3	0.660382	5	0.114753	-5.24793	0.0643033	CL1473.Contig2_Dmry	1	681				-10.8494	1.03927e-77	1.66304e-78				5	0.114753	0.054146	3	0.660382	0.48886	3.90689	0.364507	0.251846	-5.24793	0.0643033	0.0289472	-3.90689
CL3312.Contig3_Dmry	7.66534	1.96892e-24			-7.66534	3.18581e-24	7.71425	1.44909e-26	3.58496	0.0973769	5.90689	2.72563e-07	-2.32193	0.0011108	8.26679	2.27217e-37	8.9629	7.13429e-61	0.696109	6.17604e-05			8.26679	3.42899e-37	CL3312.Contig3_Dmry	1	2030	-2.32193	0.0011108	0.000325726	7.71425	1.44909e-26	3.97886e-27							0.696109	6.17604e-05	1.37086e-05	7.66534	1.96892e-24	2.53452e-25	8.26679	3.42899e-37	2.94728e-38	-7.66534
Unigene4477_Dmry	6.06609	0.205616			-6.06609	0.196774	5.35755	0.340761	-2.33498	0.288864	-6.79442	0.07143	4.45943	0.645645							4.52356	0.606444			Unigene4477_Dmry	1	256	4.45943	0.645645	0.499878	5.35755	0.340761	0.2811				4.52356	0.606444	0.472112				6.06609	0.205616	0.126232				-6.06609
Unigene34968_Dmry	-3.92283	0.00074788	-1.57706	0.0636986	2.34577	0.188989	-3.79323	1.41566e-17	-0.555215	0.721545	-2.58496	0.142062	2.02975	0.364643	1	0.747143	4.47573	1.14457e-05	3.47573	6.86424e-05	2.08746	0.327054	-2.92283	0.00322566	Unigene34968_Dmry	1	441	2.02975	0.364643	0.218636	-3.79323	1.41566e-17	4.63064e-18	-1.57706	0.0636986	0.028674	2.08746	0.327054	0.19334	3.47573	6.86424e-05	1.53056e-05	-3.92283	0.00074788	0.000264646	-2.92283	0.00322566	0.00109408	2.34577
Unigene37731_Dmry	4.24793	0.210235			-4.24793	0.20007	-4.27494	1.10381e-103									3.70044	0.404134	3.70044	0.412396	2.80735	0.636781	-3.70044	0.380864	Unigene37731_Dmry	1	796				-4.27494	1.10381e-103	1.49934e-104				2.80735	0.636781	0.472112	3.70044	0.412396	0.241692	4.24793	0.210235	0.126232	-3.70044	0.380864	0.240612	-4.24793
CL1456.Contig5_Dmry	-0.925232	0.00504077	-0.696608	0.0365333	0.228624	0.601904	-2.52356	0.000146392	-0.248679	0.680284	-1.44746	0.000897474	1.19878	0.0109005	-0.589212	0.129323	-1.47865	7.35742e-05	-0.889442	0.0458674	1.82312	2.12114e-05	6.82018	1.72605e-11	CL1456.Contig5_Dmry	1	1699	1.19878	0.0109005	0.00379142	-2.52356	0.000146392	7.82592e-05	-0.696608	0.0365333	0.0154807	1.82312	2.12114e-05	4.9551e-06	-0.889442	0.0458674	0.0171157	-0.925232	0.00504077	0.00198471	6.82018	1.72605e-11	3.0106e-12	0.228624
Unigene31567_Dmry	4.21101	1.17682e-29	-0.785875	0.541164	-4.99689	1.75404e-32	7.87652	1.59931e-05			3.80735	0.647105	-3.80735	0.63179			5.42626	0.231684	5.42626	0.238849	4.90689	0.371126	-6.83289	0.00945548	Unigene31567_Dmry	1	380	-3.80735	0.63179	0.500122	7.87652	1.59931e-05	8.01612e-06	-0.785875	0.541164	0.400298	4.90689	0.371126	0.229378	5.42626	0.238849	0.119492	4.21101	1.17682e-29	1.33054e-30	-6.83289	0.00945548	0.00348254	-4.99689
Unigene30855_Dmry	-2.92057	2.19119e-08	0.327362	0.377381	3.24793	2.6143e-11	0.192645	0.934531	0.723291	0.0292746	-1.26849	0.00269543	1.99178	1.65542e-08	-0.532495	0.129174	-1.33985	6.04084e-05	-0.807355	0.0419521	0.645891	0.0699319	1.76296	4.20851e-05	Unigene30855_Dmry	1	2164	1.99178	1.65542e-08	2.97804e-09	0.192645	0.934531	0.909362	0.327362	0.377381	0.25233	0.645891	0.0699319	0.030674	-0.807355	0.0419521	0.0153517	-2.92057	2.19119e-08	5.2453e-09	1.76296	4.20851e-05	1.12008e-05	3.24793
CL486.Contig5_Dmry	1.45943	0.00864971	2.88264	4.66658e-13	1.42321	5.81111e-06	-1.15704	0.000536502	2.72338	3.79265e-13	3.17659	6.19366e-21	-0.453212	0.0717543	-0.974495	1.92319e-08	-0.776383	5.25446e-06	0.198112	0.440165	-0.337035	0.695934	8.74147	4.35026e-33	CL486.Contig5_Dmry	1	1313	-0.453212	0.0717543	0.0315564	-1.15704	0.000536502	0.000299136	2.88264	4.66658e-13	6.82842e-14	-0.337035	0.695934	0.594868	0.198112	0.440165	0.282012	1.45943	0.00864971	0.00354614	8.74147	4.35026e-33	4.04812e-34	1.42321
CL5820.Contig1_Dmry	0.796036	7.66055e-16	-0.772655	6.1352e-09	-1.56869	8.54761e-45	3.49185	2.57151e-08	0.222392	0.84913	1.11548	0.296724	-0.893085	0.449369	3.69512	0	0.204282	0.387472	-3.49083	0	-1.02361	4.42769e-22	3.98192	0	CL5820.Contig1_Dmry	1	1872	-0.893085	0.449369	0.301982	3.49185	2.57151e-08	1.11715e-08	-0.772655	6.1352e-09	1.12632e-09	-1.02361	4.42769e-22	3.90132e-23	-3.49083	0	0	0.796036	7.66055e-16	1.28888e-16	3.98192	0	0	-1.56869
CL2677.Contig1_Dmry	1.67977	2.19642e-39	1.19808	2.89728e-17	-0.481693	9.22403e-06	-3.72078	6.11419e-206	0.197037	0.67936	0.851901	0.00346058	-0.654865	0.0237953	1.0883	3.69762e-21	1.92299	1.55319e-85	0.834686	4.72599e-24	0.969079	4.87715e-63	3.32025	1.67522e-88	CL2677.Contig1_Dmry	1	2735	-0.654865	0.0237953	0.00906766	-3.72078	6.11419e-206	5.17956e-207	1.19808	2.89728e-17	3.57204e-18	0.969079	4.87715e-63	1.69952e-64	0.834686	4.72599e-24	3.88004e-25	1.67977	2.19642e-39	2.03678e-40	3.32025	1.67522e-88	7.90408e-90	-0.481693
Unigene2580_Dmry	1.51813	0.0168673	-0.653349	0.585946	-2.17148	0.00163042	1.47249	0.279173	0.608809	0.812322	1.33628	0.423928	-0.727474	0.62434	1.20345	0.0388523	2.20864	2.32682e-07	1.00519	0.00708618	-0.525283	0.512428	2.19748	0.000515757	Unigene2580_Dmry	1	279	-0.727474	0.62434	0.508052	1.47249	0.279173	0.22213	-0.653349	0.585946	0.438286	-0.525283	0.512428	0.357712	1.00519	0.00708618	0.00213094	1.51813	0.0168673	0.00729422	2.19748	0.000515757	0.000156861	-2.17148
Unigene19897_Dmry	2.5692	0.0174931	1.58496	0.283863	-0.984233	0.262527	2.13386	0.00476631	5.52356	0.462815	6.08746	0.223263	-0.563901	0.774965	5.49185	0.428314	6.08746	0.229535	0.59561	0.757911	5.58496	0.365785	-1.59561	0.279327	Unigene19897_Dmry	1	252	-0.563901	0.774965	0.687728	2.13386	0.00476631	0.00291632	1.58496	0.283863	0.173414	5.58496	0.365785	0.229378	0.59561	0.757911	0.666616	2.5692	0.0174931	0.00759224	-1.59561	0.279327	0.167523	-0.984233
CL2963.Contig4_Dmry																									CL2963.Contig4_Dmry	1	4204
CL4150.Contig1_Dmry	0.188072	0.648561	-6.30378	2.64331e-13	-6.49185	3.87438e-15	-1.08746	0.0168982	-7.50779	1.30829e-30	-1.31797	5.1923e-07	-6.18982	3.19481e-12	4.39232	0.00116902	7.59991	2.3173e-33	3.2076	5.97213e-21	-0.234465	0.518483	4.39232	0.000916269	CL4150.Contig1_Dmry	1	2856	-6.18982	3.19481e-12	4.57086e-13	-1.08746	0.0168982	0.0109805	-6.30378	2.64331e-13	3.82124e-14	-0.234465	0.518483	0.36247	3.2076	5.97213e-21	5.40224e-22	0.188072	0.648561	0.558786	4.39232	0.000916269	0.00028758	-6.49185
Unigene25973_Dmry	-8.33539	4.10475e-23	-0.698766	0.0218687	7.63662	2.46252e-14	-4.45943	0.0362392	8.16491	5.77196e-20			8.16491	3.26727e-20	0.24544	0.487855	-8.10329	2.20966e-19	-8.34873	4.77205e-23	6.47573	2.4646e-06	2.82517	6.47132e-13	Unigene25973_Dmry	1	1212	8.16491	3.26727e-20	3.3597e-21	-4.45943	0.0362392	0.024483	-0.698766	0.0218687	0.00872518	6.47573	2.4646e-06	5.22014e-07	-8.34873	4.77205e-23	4.03338e-24	-8.33539	4.10475e-23	5.46326e-24	2.82517	6.47132e-13	1.05469e-13	7.63662
CL3212.Contig3_Dmry	8.92778	3.03216e-23			-8.92778	4.74868e-23	11.3761	5.36255e-133	2.58496	0.717414			2.58496	0.659666			2.58496	0.659167	2.58496	0.661529	4.32193	0.209796			CL3212.Contig3_Dmry	1	829	2.58496	0.659666	0.499878	11.3761	5.36255e-133	6.23264e-134				4.32193	0.209796	0.111445	2.58496	0.661529	0.48886	8.92778	3.03216e-23	4.01568e-24				-8.92778
CL4406.Contig2_Dmry	0.415037	0.705001	-2.58496	0.611239	-3	0.344701	6.58496	5.5995e-10													3	0.364638	-4	0.0638244	CL4406.Contig2_Dmry	1	1666				6.58496	5.5995e-10	2.28596e-10	-2.58496	0.611239	0.506476	3	0.364638	0.229378				0.415037	0.705001	0.628686	-4	0.0638244	0.0289472	-3
CL4867.Contig2_Dmry	7.94837	1.13865e-09			-7.94837	1.31736e-09	10.5546	1.30771e-61																	CL4867.Contig2_Dmry	1	685				10.5546	1.30771e-61	2.38124e-62										7.94837	1.13865e-09	2.52446e-10				-7.94837
Unigene4707_Dmry	-0.256014	0.0231204	0.869984	4.88586e-24	1.126	6.90671e-37	-2.27357	5.27854e-245	0.179032	0.100827	0.742933	2.176e-21	-0.563901	2.46263e-13	-0.409938	0.000313677	-0.258226	0.0289746	0.151712	0.282625	-0.35306	0.000272746	0.515404	6.17785e-05	Unigene4707_Dmry	1	3554	-0.563901	2.46263e-13	3.32094e-14	-2.27357	5.27854e-245	3.89306e-246	0.869984	4.88586e-24	4.8514e-25	-0.35306	0.000272746	7.25394e-05	0.151712	0.282625	0.15143	-0.256014	0.0231204	0.0103814	0.515404	6.17785e-05	1.67582e-05	1.126
Unigene4702_Dmry	6.75489	0.0181373	4.85798	0.375254	-1.89691	0.184314	7.64386	5.72641e-05			3.80735	0.647899	-3.80735	0.632516	-3.80735	0.693681	0	1.00736	3.80735	0.659894					Unigene4702_Dmry	1	397	-3.80735	0.632516	0.500122	7.64386	5.72641e-05	2.96536e-05	4.85798	0.375254	0.24519				3.80735	0.659894	0.48886	6.75489	0.0181373	0.00796722				-1.89691
Unigene18024_Dmry	0.147529	0.505869	-1.39588	8.60655e-10	-1.5434	1.90223e-12	-1.53973	0.0316857	2.56071	0.183476	3.44626	0.00936217	-0.885541	0.386311	-1.14452	0.00205664	-3.0639	1.3232e-10	-1.91938	0.00233509	-0.771731	0.608836	-1.78106	3.77773e-09	Unigene18024_Dmry	1	534	-0.885541	0.386311	0.238092	-1.53973	0.0316857	0.0213108	-1.39588	8.60655e-10	1.50117e-10	-0.771731	0.608836	0.444698	-1.91938	0.00233509	0.00064577	0.147529	0.505869	0.382538	-1.78106	3.77773e-09	7.45446e-10	-1.5434
Unigene6357_Dmry	0.386533	0.00139145	-1.62056	5.67891e-24	-2.0071	1.68736e-41	-2.51362	3.49721e-07	0.807355	0.462251	0.917538	0.30761	-0.110183	0.902781	-2.26303	0.0245309	-1.46949	0.101284	0.793549	0.672478	-1.46632	0.0458488	-5.70229	9.9828e-41	Unigene6357_Dmry	1	978	-0.110183	0.902781	0.845512	-2.51362	3.49721e-07	1.60747e-07	-1.62056	5.67891e-24	5.65192e-25	-1.46632	0.0458488	0.0188505	0.793549	0.672478	0.486008	0.386533	0.00139145	0.000509382	-5.70229	9.9828e-41	8.0634e-42	-2.0071
Unigene563_Dmry	-2.08108	4.70355e-145	-1.44882	1.02137e-86	0.632268	5.59637e-09	2.88381	1.49202e-26	0.374907	2.41578e-12	-0.664792	1.83606e-26	1.0397	3.27329e-72	0.66458	1.67706e-41	-4.10393	1.19563e-299	-4.76851	0	-1.37623	1.34501e-42	1.90206	1.17365e-211	Unigene563_Dmry	1	4773	1.0397	3.27329e-72	1.38645e-73	2.88381	1.49202e-26	4.10018e-27	-1.44882	1.02137e-86	4.09112e-88	-1.37623	1.34501e-42	6.65992e-44	-4.76851	0	0	-2.08108	4.70355e-145	1.50844e-146	1.90206	1.17365e-211	2.92132e-213	0.632268
CL378.Contig2_Dmry	-0.762775	1.17128e-05	0.0921498	0.621101	0.854925	4.21551e-07	-2.48706	1.54088e-111	-0.197939	0.328507	0.242633	0.120218	-0.440573	0.00280765	-0.167351	0.290297	-0.38109	0.00336229	-0.213739	0.14614	-0.0812577	0.783873	2.54689	1.39556e-46	CL378.Contig2_Dmry	1	2145	-0.440573	0.00280765	0.000874056	-2.48706	1.54088e-111	2.00412e-112	0.0921498	0.621101	0.501602	-0.0812577	0.783873	0.701048	-0.213739	0.14614	0.0658202	-0.762775	1.17128e-05	3.40348e-06	2.54689	1.39556e-46	1.02811e-47	0.854925
Unigene41873_Dmry	6.26679	0.116045			-6.26679	0.110794	9.03892	7.35715e-09																	Unigene41873_Dmry	1	292				9.03892	7.35715e-09	3.12818e-09										6.26679	0.116045	0.0632708				-6.26679
Unigene1885_Dmry	-0.827819	0.000514936	0.64033	0.000789275	1.46815	8.84249e-13	-5.53679	0	-0.233846	0.379417	0.940887	4.68647e-10	-1.17473	4.51153e-14	0.207325	0.595145	0.55849	0.0475282	0.351165	0.249781	-0.17897	0.572929	0.388772	0.264917	Unigene1885_Dmry	1	2612	-1.17473	4.51153e-14	5.86558e-15	-5.53679	0	0	0.64033	0.000789275	0.00023779	-0.17897	0.572929	0.414186	0.351165	0.249781	0.131129	-0.827819	0.000514936	0.000177784	0.388772	0.264917	0.157216	1.46815
CL3786.Contig1_Dmry	7.24793	2.64772e-05			-7.24793	2.77757e-05																			CL3786.Contig1_Dmry	1	601																7.24793	2.64772e-05	7.97354e-06				-7.24793
CL4015.Contig2_Dmry	2.64655	7.14981e-41	1.34068	2.18349e-07	-1.30587	3.87384e-16	1.28582	1.04343e-26	0.254719	0.530677	1.22948	5.78822e-08	-0.974763	1.10926e-05	-0.141176	0.8209	1.34618	3.25706e-08	1.48735	4.44646e-09	0.646363	0.0223006	-0.091423	0.803605	CL4015.Contig2_Dmry	1	2014	-0.974763	1.10926e-05	2.51116e-06	1.28582	1.04343e-26	2.85776e-27	1.34068	2.18349e-07	4.46842e-08	0.646363	0.0223006	0.00837702	1.48735	4.44646e-09	6.89672e-10	2.64655	7.14981e-41	6.4427e-42	-0.091423	0.803605	0.74085	-1.30587
Unigene7327_Dmry	0.54029	7.39572e-19	1.06876	2.22063e-85	0.528474	2.76908e-26	-0.989926	2.78272e-155	0.247535	0.000423755	1.1467	2.75968e-101	-0.899162	1.04e-67	0.234357	0.00508987	1.18114	1.30388e-76	0.946786	2.20401e-53	0.979741	9.83095e-92	0.573096	7.8552e-12	Unigene7327_Dmry	1	5019	-0.899162	1.04e-67	4.62698e-69	-0.989926	2.78272e-155	2.90896e-156	1.06876	2.22063e-85	9.00116e-87	0.979741	9.83095e-92	2.41114e-93	0.946786	2.20401e-53	9.9986e-55	0.54029	7.39572e-19	1.11567e-19	0.573096	7.8552e-12	1.34857e-12	0.528474
CL4073.Contig2_Dmry	2.67807	0.00139142	-3.32193	0.220156	-6	7.45762e-06	9.21917	8.0529e-55													4	0.11488			CL4073.Contig2_Dmry	1	1494				9.21917	8.0529e-55	1.56369e-55	-3.32193	0.220156	0.128259	4	0.11488	0.054146				2.67807	0.00139142	0.000509418				-6
Unigene13530_Dmry	-1.76441	2.80846e-75	-0.235734	0.00395092	1.52868	4.68708e-52	-3.09947	3.32869e-298	-0.303567	0.00396518	0.531988	4.11296e-11	-0.835555	2.24291e-23	-0.388004	1.4776e-08	-0.864328	4.25512e-34	-0.476324	7.07526e-10	0.0453799	0.597415	1.22885	7.70311e-47	Unigene13530_Dmry	1	2715	-0.835555	2.24291e-23	2.09234e-24	-3.09947	3.32869e-298	2.08408e-299	-0.235734	0.00395092	0.00133464	0.0453799	0.597415	0.434624	-0.476324	7.07526e-10	1.04573e-10	-1.76441	2.80846e-75	1.59113e-76	1.22885	7.70311e-47	5.6465e-48	1.52868
CL5871.Contig3_Dmry	4.41128	1.24296e-131	3.55345	7.51466e-62	-0.857824	6.38406e-17	3.37493	0	-0.746083	4.74576e-07	1.24975	6.99697e-37	-1.99584	9.97827e-72	-0.370715	0.20697	2.07444	1.13912e-47	2.44516	3.17225e-58	-5.67243	5.97271e-07	0.0754522	0.858281	CL5871.Contig3_Dmry	1	2451	-1.99584	9.97827e-72	4.26784e-73	3.37493	0	0	3.55345	7.51466e-62	3.79204e-63	-5.67243	5.97271e-07	1.19717e-07	2.44516	3.17225e-58	1.34361e-59	4.41128	1.24296e-131	4.35306e-133	0.0754522	0.858281	0.803484	-0.857824
Unigene15725_Dmry	9.7039	7.58904e-80			-9.7039	4.02877e-79	11.7838	0							-1.58496	0.694663	-1.58496	0.636797							Unigene15725_Dmry	1	1609				11.7838	0	0										9.7039	7.58904e-80	4.07682e-81				-9.7039
Unigene7508_Dmry	-1.54432	0.00107084	0.282531	0.552228	1.82685	4.31507e-05	-0.906891	0.378097	-0.383463	0.285679	-1.00309	0.00144674	0.61963	0.102186	-2.05627	3.83215e-07	-0.579062	0.132165	1.47721	0.0011463	2.45216	1.11696e-23	0.704544	0.450423	Unigene7508_Dmry	1	800	0.61963	0.102186	0.0468818	-0.906891	0.378097	0.315262	0.282531	0.552228	0.410652	2.45216	1.11696e-23	9.26322e-25	1.47721	0.0011463	0.000302194	-1.54432	0.00107084	0.000383362	0.704544	0.450423	0.314198	1.82685
Unigene544_Dmry	1.34399	5.15624e-123	0.604274	5.82597e-20	-0.739714	5.29854e-46	0.936274	2.08704e-209	-0.288223	0.030036	2.2958	5.67972e-239	-2.58402	1.4629e-273	0.703096	1.57025e-17	0.0570733	0.628559	-0.646023	8.14995e-15	0.904487	7.84181e-35	0.380077	4.31671e-06	Unigene544_Dmry	1	3089	-2.58402	1.4629e-273	2.4479e-275	0.936274	2.08704e-209	1.74283e-210	0.604274	5.82597e-20	6.54414e-21	0.904487	7.84181e-35	4.61042e-36	-0.646023	8.14995e-15	9.32638e-16	1.34399	5.15624e-123	1.91718e-124	0.380077	4.31671e-06	1.05035e-06	-0.739714
CL3688.Contig7_Dmry	0.586811	2.26608e-06	0.445238	0.000731476	-0.141573	0.294032	-0.348486	0.124482	-0.0859842	0.565313	-0.331929	0.00108496	0.245945	0.0226327	-0.347923	0.0403129	-0.60318	0.000131861	-0.255257	0.191872	0.949145	1.41009e-18	1.78624	3.95379e-18	CL3688.Contig7_Dmry	1	2368	0.245945	0.0226327	0.00859916	-0.348486	0.124482	0.0917158	0.445238	0.000731476	0.000218638	0.949145	1.41009e-18	1.43486e-19	-0.255257	0.191872	0.0912282	0.586811	2.26608e-06	6.22418e-07	1.78624	3.95379e-18	5.35044e-19	-0.141573
CL3688.Contig1_Dmry	1.42777	6.52884e-81	1.28042	8.71786e-62	-0.147342	0.0309164	-0.918183	7.0993e-30	0.439904	1.59433e-23	0.635705	3.17131e-52	-0.195801	1.68585e-06	-1.24694	1.44891e-66	-9.51373	0	-8.26679	5.73224e-159	0.267047	0.000928423	0.36592	0.000424514	CL3688.Contig1_Dmry	1	8458	-0.195801	1.68585e-06	3.54536e-07	-0.918183	7.0993e-30	1.84378e-30	1.28042	8.71786e-62	4.40254e-63	0.267047	0.000928423	0.000267522	-8.26679	5.73224e-159	1.1512e-160	1.42777	6.52884e-81	3.47606e-82	0.36592	0.000424514	0.000127407	-0.147342
CL7083.Contig1_Dmry	0.344402	0.000413426	-1.47366	1.43355e-31	-1.81806	1.19843e-53	1.2987	5.77538e-31	0.447083	0.00398637	0.72792	4.513e-08	-0.280837	0.0400837	-0.835369	0.000135964	0.88881	6.16059e-09	1.72418	2.12958e-23	0.596837	1.93957e-05	-0.912537	1.04731e-05	CL7083.Contig1_Dmry	1	3859	-0.280837	0.0400837	0.0162495	1.2987	5.77538e-31	1.47559e-31	-1.47366	1.43355e-31	1.17947e-32	0.596837	1.93957e-05	4.4972e-06	1.72418	2.12958e-23	1.78021e-24	0.344402	0.000413426	0.000141674	-0.912537	1.04731e-05	2.63644e-06	-1.81806
CL1025.Contig2_Dmry	-0.241612	0.00341981	-0.906787	4.34798e-25	-0.665175	6.48658e-13	-1.2351	6.21652e-102	-0.222635	0.0878624	0.0887442	0.516485	-0.311379	0.00549453	0.391517	0.000450977	0.385815	0.000480201	-0.00570236	1.00742	0.560939	6.08196e-06	-0.151149	0.163123	CL1025.Contig2_Dmry	1	2226	-0.311379	0.00549453	0.00180604	-1.2351	6.21652e-102	8.51604e-103	-0.906787	4.34798e-25	4.20482e-26	0.560939	6.08196e-06	1.34285e-06	-0.00570236	1.00742	0.953324	-0.241612	0.00341981	0.00131993	-0.151149	0.163123	0.0866586	-0.665175
Unigene25272_Dmry	1.30666	0.404952	2.69459	0.0104797	1.38793	0.101668	-2.90484	4.4622e-14	-0.255257	0.818035	-0.402098	0.646406	0.146841	0.88521	-0.185215	0.876711	0.017278	1.0229	0.202493	0.848967	0.470891	0.640573	0.167457	0.895468	Unigene25272_Dmry	1	562	0.146841	0.88521	0.823372	-2.90484	4.4622e-14	1.59149e-14	2.69459	0.0104797	0.00386144	0.470891	0.640573	0.531762	0.202493	0.848967	0.777354	1.30666	0.404952	0.292296	0.167457	0.895468	0.843686	1.38793
Unigene1753_Dmry	0.487665	0.677861	0.0155969	1.02008	-0.472068	0.679922	-3.25358	1.10941e-07	-0.639824	0.606343	-0.12749	0.902082	-0.512335	0.645707	-0.245112	0.859692	-0.790547	0.570571	-0.545434	0.692048	0.2824	0.791507	0.545434	0.672762	Unigene1753_Dmry	1	303	-0.512335	0.645707	0.481008	-3.25358	1.10941e-07	4.97772e-08	0.0155969	1.02008	0.982526	0.2824	0.791507	0.70887	-0.545434	0.692048	0.574378	0.487665	0.677861	0.587238	0.545434	0.672762	0.577782	-0.472068
Unigene38496_Dmry	0.110531	0.517953	1.19265	7.81279e-27	1.08211	3.0708e-23	-2.39616	4.43261e-151	-0.111095	0.468098	0.445436	6.97746e-07	-0.556531	8.78112e-10	-0.107517	0.520152	0.486543	6.33302e-07	0.59406	2.28606e-09	-0.0455722	0.892956	1.86537	2.43366e-36	Unigene38496_Dmry	1	2720	-0.556531	8.78112e-10	1.44716e-10	-2.39616	4.43261e-151	4.7253e-152	1.19265	7.81279e-27	7.25608e-28	-0.0455722	0.892956	0.830654	0.59406	2.28606e-09	3.47508e-10	0.110531	0.517953	0.39417	1.86537	2.43366e-36	2.12664e-37	1.08211
CL2769.Contig1_Dmry	-0.619396	0.440206	-0.42414	0.609339	0.195256	0.842235	5.28309	9.62465e-26	-0.520832	0.847813	-1.04439	0.618077	0.523562	0.781883	0.392317	0.794595	1.08746	0.428867	0.695145	0.67462	0.0360693	0.946132	-1.89308	0.0682386	CL2769.Contig1_Dmry	1	767	0.523562	0.781883	0.687272	5.28309	9.62465e-26	2.6785e-26	-0.42414	0.609339	0.462394	0.0360693	0.946132	0.89089	0.695145	0.67462	0.486008	-0.619396	0.440206	0.320762	-1.89308	0.0682386	0.0311406	0.195256
CL2769.Contig2_Dmry																									CL2769.Contig2_Dmry	1	636
Unigene34167_Dmry	-0.632268	0.00172063	0.995561	1.03926e-11	1.62783	2.00748e-24	-2.78275	7.28409e-85	-0.229482	0.207764	0.836302	7.21602e-14	-1.06578	3.26759e-20	-0.39982	0.0600543	0.649353	1.41781e-05	1.04917	2.50628e-11	0.0094977	0.905043	0.81263	0.00038347	Unigene34167_Dmry	1	1167	-1.06578	3.26759e-20	3.36326e-21	-2.78275	7.28409e-85	1.10864e-85	0.995561	1.03926e-11	1.63264e-12	0.0094977	0.905043	0.843052	1.04917	2.50628e-11	3.40832e-12	-0.632268	0.00172063	0.000635674	0.81263	0.00038347	0.000114743	1.62783
Unigene3681_Dmry	1.58496	0.503062	2.61005	0.130167	1.02509	0.428403	-4.90319	3.53892e-22	0	1.00833	2.33703	0.225587	-2.33703	0.225868	7.03342	0.0266708	8.25739	5.66651e-05	1.22396	0.130634	2.41028	0.205414	2.7855	0.0899685	Unigene3681_Dmry	1	293	-2.33703	0.225868	0.12508	-4.90319	3.53892e-22	1.05116e-22	2.61005	0.130167	0.0675334	2.41028	0.205414	0.107461	1.22396	0.130634	0.056444	1.58496	0.503062	0.378076	2.7855	0.0899685	0.042766	1.02509
Unigene17133_Dmry	2.24477	2.31445e-158	-0.872808	6.44035e-09	-3.11758	3.33718e-226	3.94058	0	1.53605	0.000131428	-1.09954	0.129177	2.63559	1.1431e-08	-0.459432	0.704456	0.788496	0.396995	1.24793	0.183889	-0.0785334	0.845263	-4.52356	9.82193e-29	Unigene17133_Dmry	1	3146	2.63559	1.1431e-08	2.03742e-09	3.94058	0	0	-0.872808	6.44035e-09	1.18604e-09	-0.0785334	0.845263	0.775768	1.24793	0.183889	0.0870998	2.24477	2.31445e-158	6.81954e-160	-4.52356	9.82193e-29	1.00123e-29	-3.11758
CL573.Contig2_Dmry	11.6165	0			-11.6165	0	14.1133	0									2	0.666186	2	0.669077					CL573.Contig2_Dmry	1	1679				14.1133	0	0							2	0.669077	0.48886	11.6165	0	0				-11.6165
Unigene34190_Dmry	-1.84327	6.26977e-14	0.620779	0.0002488	2.46405	1.01922e-29	-4.50449	3.86142e-250	-0.287232	0.137154	0.276143	0.0711115	-0.563376	0.000142862	-1.53655	6.19626e-20	-0.751813	8.35275e-07	0.784732	0.000106383	0.303781	0.136038	0.838033	0.00183705	Unigene34190_Dmry	1	2277	-0.563376	0.000142862	3.69136e-05	-4.50449	3.86142e-250	2.80832e-251	0.620779	0.0002488	6.9951e-05	0.303781	0.136038	0.0666768	0.784732	0.000106383	2.4247e-05	-1.84327	6.26977e-14	1.13666e-14	0.838033	0.00183705	0.000601546	2.46405
Unigene18111_Dmry	-0.248482	0.129502	0.173123	0.303473	0.421604	0.00446285	0.123555	0.428513	0.0697703	0.748801	0.363773	0.00973704	-0.294003	0.042442	0.0338749	0.868819	-0.103324	0.664725	-0.137199	0.573734	0.372109	0.023098	0.195256	0.368973	Unigene18111_Dmry	1	1779	-0.294003	0.042442	0.0173045	0.123555	0.428513	0.361168	0.173123	0.303473	0.18729	0.372109	0.023098	0.00871048	-0.137199	0.573734	0.395332	-0.248482	0.129502	0.072882	0.195256	0.368973	0.241566	0.421604
Unigene28136_Dmry	-0.757799	8.18917e-06	-0.757799	1.17058e-05	0	0.99327	0.187136	0.104336	-0.58974	0.00379399	-0.652077	0.000711834	0.0623371	0.814256	-0.814107	4.80035e-05	0.0809645	0.672804	0.895071	2.84992e-06	0.229631	0.394183	0.289985	0.330878	Unigene28136_Dmry	1	1415	0.0623371	0.814256	0.7359	0.187136	0.104336	0.0748602	-0.757799	1.17058e-05	2.80608e-06	0.229631	0.394183	0.255376	0.895071	2.84992e-06	5.5297e-07	-0.757799	8.18917e-06	2.35664e-06	0.289985	0.330878	0.202714	0
Unigene23944_Dmry	-0.0227679	0.778719	-0.015646	0.880304	0.00712192	0.921531	-2.70468	0	0.0864332	0.326917	0.413745	4.98807e-12	-0.327311	5.55282e-08	0.408815	2.65812e-07	1.50238	4.42243e-126	1.09356	6.89511e-77	0.0498024	0.493138	1.19205	3.11993e-41	Unigene23944_Dmry	1	1497	-0.327311	5.55282e-08	1.03853e-08	-2.70468	0	0	-0.015646	0.880304	0.82522	0.0498024	0.493138	0.342302	1.09356	6.89511e-77	2.36306e-78	-0.0227679	0.778719	0.712888	1.19205	3.11993e-41	2.49962e-42	0.00712192
Unigene39378_Dmry	0.416017	0.0105322	-1.29795	2.04449e-10	-1.71397	3.84046e-20	2.58496	0.586497	-0.799303	0.0955544	-4.36565	4.32893e-10	3.56635	2.40334e-05	2.01436	0.0255044	-4.64386	0.136705	-6.65821	8.17589e-05	-0.321072	0.41674	-2.77642	7.60739e-18	Unigene39378_Dmry	1	801	3.56635	2.40334e-05	5.6316e-06	2.58496	0.586497	0.540652	-1.29795	2.04449e-10	3.42812e-11	-0.321072	0.41674	0.276256	-6.65821	8.17589e-05	1.84402e-05	0.416017	0.0105322	0.00444956	-2.77642	7.60739e-18	1.03787e-18	-1.71397
Unigene9967_Dmry	11.3636	1.14335e-200			-11.3636	7.48164e-199	13.5095	0							-3	0.441821	-1	0.733279	2	0.66492	3.58496	0.21011			Unigene9967_Dmry	1	1285				13.5095	0	0				3.58496	0.21011	0.111445	2	0.66492	0.48886	11.3636	1.14335e-200	2.65628e-202				-11.3636
CL4829.Contig1_Dmry	7.90288	5.26125e-70	1	0.71632	-6.90288	1.39709e-67	11.914	0							3.58496	0.155849	3	0.40384	-0.584963	0.661731			3.58496	0.131498	CL4829.Contig1_Dmry	1	1686				11.914	0	0	1	0.71632	0.615348				-0.584963	0.661731	0.471708	7.90288	5.26125e-70	3.1369e-71	3.58496	0.131498	0.066563	-6.90288
Unigene7483_Dmry	6	0.00955161			-6	0.00934432	9.224	3.49593e-23																	Unigene7483_Dmry	1	644				9.224	3.49593e-23	1.0196e-23										6	0.00955161	0.00399338				-6
Unigene13209_Dmry	0.257981	0.836632	-0.30189	0.834939	-0.559872	0.645682	-5.412	2.01329e-11	1.61891	0.606185	2.35252	0.226062	-0.733607	0.624446	0.572138	0.689576	1.19105	0.301606	0.61891	0.613477	0.0614005	0.972268	0.966053	0.510612	Unigene13209_Dmry	1	208	-0.733607	0.624446	0.508052	-5.412	2.01329e-11	7.79208e-12	-0.30189	0.834939	0.769844	0.0614005	0.972268	0.930458	0.61891	0.613477	0.427586	0.257981	0.836632	0.781066	0.966053	0.510612	0.364942	-0.559872
CL2996.Contig1_Dmry	0.469186	0.00371824	1.27821	1.16833e-22	0.809021	2.23672e-11	-1.41591	7.40951e-47	0.299034	0.0802811	1.5595	6.12487e-47	-1.26047	4.98747e-34	0.00831527	0.96506	0.894047	2.77014e-13	0.885731	6.46079e-13	0.0890303	0.500222	0.96721	2.4211e-08	CL2996.Contig1_Dmry	1	3055	-1.26047	4.98747e-34	3.60034e-35	-1.41591	7.40951e-47	1.56322e-47	1.27821	1.16833e-22	1.2042e-23	0.0890303	0.500222	0.347906	0.885731	6.46079e-13	8.08296e-14	0.469186	0.00371824	0.00144099	0.96721	2.4211e-08	5.0005e-09	0.809021
CL7573.Contig1_Dmry	-2.9853	1.76974e-11	-4.87283	2.50155e-15	-1.88753	0.184266	-4.05635	4.12319e-168									3.16993	0.398191	3.16993	0.40552	0.243557	0.719101	-8.46352	1.71018e-22	CL7573.Contig1_Dmry	1	1075				-4.05635	4.12319e-168	4.05802e-169	-4.87283	2.50155e-15	3.3205e-16	0.243557	0.719101	0.618882	3.16993	0.40552	0.241692	-2.9853	1.76974e-11	3.5819e-12	-8.46352	1.71018e-22	2.03354e-23	-1.88753
CL2876.Contig4_Dmry							9.40727	5.88954e-103	3.32193	0.170971	6.64386	2.28008e-14	-3.32193	4.38005e-10									-3.90689	0.018022	CL2876.Contig4_Dmry	1	2438	-3.32193	4.38005e-10	7.09298e-11	9.40727	5.88954e-103	8.02818e-104													-3.90689	0.018022	0.00705452
CL661.Contig4_Dmry	3.64268	1.77281e-46	0.985203	0.0272616	-2.65748	1.09524e-33	5.35344	3.51895e-241	0.263034	0.71269	-1.09954	0.0814695	1.36257	0.020479	-2.04439	4.24571e-06	1.04836	6.3735e-05	3.09276	1.51542e-18	2.42084	1.10138e-08	-3.32643	1.88713e-23	CL661.Contig4_Dmry	1	1836	1.36257	0.020479	0.00761538	5.35344	3.51895e-241	2.6343e-242	0.985203	0.0272616	0.0110869	2.42084	1.10138e-08	1.92109e-09	3.09276	1.51542e-18	1.49299e-19	3.64268	1.77281e-46	1.45367e-47	-3.32643	1.88713e-23	2.18832e-24	-2.65748
CL661.Contig5_Dmry	10.9285	2.53892e-224			-10.9285	2.74797e-222	11.5546	0																	CL661.Contig5_Dmry	1	1924				11.5546	0	0										10.9285	2.53892e-224	5.33338e-226				-10.9285
CL661.Contig1_Dmry	-0.805261	2.09267e-29	-0.0785847	0.33248	0.726676	2.09448e-23	-3.07678	0	0.489457	2.33429e-10	0.694314	6.67738e-22	-0.204857	0.00510521	0.292063	0.00237576	1.48417	4.12691e-97	1.19211	3.10859e-69	-0.0620773	0.705578	-1.12341	4.571e-61	CL661.Contig1_Dmry	1	2004	-0.204857	0.00510521	0.00167333	-3.07678	0	0	-0.0785847	0.33248	0.207658	-0.0620773	0.705578	0.603916	1.19211	3.10859e-69	1.14716e-70	-0.805261	2.09267e-29	2.3812e-30	-1.12341	4.571e-61	2.79296e-62	0.726676
Unigene16515_Dmry	-0.687015	9.6344e-06	-2.08037	2.32994e-27	-1.39336	2.57867e-10	2.83007	0.000207579	1.07717	0.139032	1.38702	0.0189737	-0.309855	0.635407	-1.37145	0.0788044	-1.34873	0.0758372	0.0227201	1.01548	0.844129	0.0899653	-5.65753	5.32116e-94	Unigene16515_Dmry	1	573	-0.309855	0.635407	0.471402	2.83007	0.000207579	0.000112486	-2.08037	2.32994e-27	2.13266e-28	0.844129	0.0899653	0.0407618	0.0227201	1.01548	0.964812	-0.687015	9.6344e-06	2.78398e-06	-5.65753	5.32116e-94	2.39628e-95	-1.39336
CL2484.Contig2_Dmry	0.159814	0.146795	0.582212	5.83509e-11	0.422398	1.16432e-06	-1.36257	1.47452e-39	0.0210616	0.871095	0.265684	0.000744107	-0.244622	0.00214191	-0.878985	1.00584e-19	-0.540568	9.77745e-09	0.338416	0.00313401	0.438728	1.78325e-08	0.195016	0.169521	CL2484.Contig2_Dmry	1	6609	-0.244622	0.00214191	0.000656604	-1.36257	1.47452e-39	3.36414e-40	0.582212	5.83509e-11	9.52012e-12	0.438728	1.78325e-08	3.1494e-09	0.338416	0.00313401	0.000886044	0.159814	0.146795	0.0834692	0.195016	0.169521	0.0902728	0.422398
CL2484.Contig5_Dmry	1.91114	1.07465e-31	1.64743	1.51247e-21	-0.263713	0.055815	2.09371	1.25077e-110	0.392553	0.0105047	1.19016	6.05814e-25	-0.797611	3.92714e-13	-0.499306	0.000893336	-3.16227	3.88679e-50	-2.66297	2.83576e-30	-1.1375	7.90772e-07	1.39707	3.0704e-13	CL2484.Contig5_Dmry	1	3665	-0.797611	3.92714e-13	5.337e-14	2.09371	1.25077e-110	1.63278e-111	1.64743	1.51247e-21	1.61862e-22	-1.1375	7.90772e-07	1.60566e-07	-2.66297	2.83576e-30	1.9473e-31	1.91114	1.07465e-31	1.15867e-32	1.39707	3.0704e-13	4.94314e-14	-0.263713
Unigene39031_Dmry	8.98584	2.74065e-39			-8.98584	6.14974e-39	10.9218	1.58838e-156													2	0.637778	-2	0.644189	Unigene39031_Dmry	1	1312				10.9218	1.58838e-156	1.65203e-157				2	0.637778	0.472112				8.98584	2.74065e-39	2.54462e-40	-2	0.644189	0.487404	-8.98584
CL2327.Contig7_Dmry	6.35755	1.84699e-06			-6.35755	1.98975e-06	7.06609	8.13533e-11	2	0.7214			2	0.662846			5.32193	0.00298601	5.32193	0.00307311	-3	0.415159			CL2327.Contig7_Dmry	1	1303	2	0.662846	0.499878	7.06609	8.13533e-11	3.21292e-11				-3	0.415159	0.271822	5.32193	0.00307311	0.000862746	6.35755	1.84699e-06	5.03258e-07				-6.35755
CL2898.Contig3_Dmry	-7.86419	1.06847e-12	-7.86419	1.98677e-12			-11.2143	4.5842e-139	4.16993	0.285501			4.16993	0.229961			4.16993	0.229199	4.16993	0.235979			-6.55459	2.32533e-05	CL2898.Contig3_Dmry	1	932	4.16993	0.229961	0.124939	-11.2143	4.5842e-139	5.16278e-140	-7.86419	1.98677e-12	2.99854e-13				4.16993	0.235979	0.119492	-7.86419	1.06847e-12	2.04576e-13	-6.55459	2.32533e-05	6.06406e-06
Unigene24532_Dmry	2	0.334519	1.03953	0.708872	-0.960472	0.574584	3.78427	0.000870497			5.16993	0.38527	-5.16993	0.386882							-2.44323	0.00681845	-5.16993	0.369712	Unigene24532_Dmry	1	308	-5.16993	0.386882	0.250092	3.78427	0.000870497	0.000495118	1.03953	0.708872	0.615348	-2.44323	0.00681845	0.0022798				2	0.334519	0.22106	-5.16993	0.369712	0.240612	-0.960472
Unigene9964_Dmry	-0.721651	9.49542e-24	-0.179124	0.0143976	0.542527	4.84918e-13	-2.69311	1.41937e-173	-0.234879	0.00228669	0.520192	2.93925e-18	-0.755072	2.15539e-34	-0.125746	0.308137	-0.105281	0.397551	0.0204641	0.862218	-0.0996448	0.389199	-0.118644	0.23042	Unigene9964_Dmry	1	4963	-0.755072	2.15539e-34	1.54017e-35	-2.69311	1.41937e-173	1.36502e-174	-0.179124	0.0143976	0.00544884	-0.0996448	0.389199	0.249492	0.0204641	0.862218	0.794134	-0.721651	9.49542e-24	1.24282e-24	-0.118644	0.23042	0.130782	0.542527
CL6251.Contig1_Dmry	1.61891	4.82274e-09	-1.12286	0.0265042	-2.74177	1.84949e-16	2.44218	2.49372e-81	1.60288	4.08987e-07	0.350497	0.511534	1.25239	2.01673e-05	-0.592825	0.318834	0.743225	0.0447712	1.33605	0.000692809	6.85798	8.31543e-12	5.93074	2.6322e-06	CL6251.Contig1_Dmry	1	1720	1.25239	2.01673e-05	4.695e-06	2.44218	2.49372e-81	3.88492e-82	-1.12286	0.0265042	0.0107017	6.85798	8.31543e-12	1.18799e-12	1.33605	0.000692809	0.000176167	1.61891	4.82274e-09	1.11026e-09	5.93074	2.6322e-06	6.29104e-07	-2.74177
Unigene34630_Dmry	0.443717	0.0135851	-0.89897	3.53578e-05	-1.34269	4.09665e-12	-0.626382	0.0517631	0.125531	0.861723	1.22239	0.00094197	-1.09686	0.00282629	0.922711	1.21813e-09	1.68082	6.29802e-39	0.758111	1.6861e-11	-0.338802	0.123427	1.93377	9.26222e-28	Unigene34630_Dmry	1	1817	-1.09686	0.00282629	0.000881032	-0.626382	0.0517631	0.035581	-0.89897	3.53578e-05	8.91366e-06	-0.338802	0.123427	0.0600232	0.758111	1.6861e-11	2.27024e-12	0.443717	0.0135851	0.00579486	1.93377	9.26222e-28	9.61998e-29	-1.34269
CL4794.Contig1_Dmry	6.91886	0.00037069	3.80735	0.621655	-3.11151	0.00266198	8.81698	3.79883e-16																	CL4794.Contig1_Dmry	1	597				8.81698	3.79883e-16	1.28776e-16	3.80735	0.621655	0.493566							6.91886	0.00037069	0.000126332				-3.11151
Unigene35051_Dmry	0.0907655	1.03144	2.02323	1.76113e-05	1.93247	1.26681e-05	-0.941897	0.016084	2.32193	0.28911	5.91032	1.83635e-16	-3.58839	1.87077e-12	0	1.01968	3.39232	0.000124889	3.39232	0.000123777	-0.563048	0.25863	-2.66838	0.0164804	Unigene35051_Dmry	1	736	-3.58839	1.87077e-12	2.64882e-13	-0.941897	0.016084	0.0103105	2.02323	1.76113e-05	4.29736e-06	-0.563048	0.25863	0.145888	3.39232	0.000123777	2.85816e-05	0.0907655	1.03144	0.990506	-2.66838	0.0164804	0.00639372	1.93247
CL2593.Contig7_Dmry	-3.59991	1.60071e-06	-1.74193	0.002651	1.85798	0.105412			5.08746	0.00473147	5.61471	0.000214852	-0.527247	0.587205	1.3388	0.0383069	-5.08746	0.00348493	-6.42626	2.25422e-07	-0.694786	0.0691909	-1.0973	0.00212644	CL2593.Contig7_Dmry	1	1491	-0.527247	0.587205	0.424714				-1.74193	0.002651	0.00086514	-0.694786	0.0691909	0.0301524	-6.42626	2.25422e-07	3.98142e-08	-3.59991	1.60071e-06	4.3301e-07	-1.0973	0.00212644	0.00070266	1.85798
CL2593.Contig4_Dmry	9.18735	7.32804e-43			-9.18735	1.77389e-42	-6.59991	4.90739e-08	0.0852473	0.853246	-2.26053	4.89808e-08	2.34577	8.74336e-09	-1.03171	1.30873e-08	-5.10852	1.76133e-51	-4.07682	2.25995e-22	0.389274	0.40802	8.66178	7.25243e-30	CL2593.Contig4_Dmry	1	1246	2.34577	8.74336e-09	1.53939e-09	-6.59991	4.90739e-08	2.1561e-08				0.389274	0.40802	0.266036	-4.07682	2.25995e-22	1.95104e-23	9.18735	7.32804e-43	6.3979e-44	8.66178	7.25243e-30	7.21784e-31	-9.18735
Unigene25971_Dmry	-0.516722	0.000776545	-2.0614	2.32945e-27	-1.54468	1.91155e-13	0.991067	0.0112747	-0.112964	0.811594	0.614833	0.0223375	-0.727797	0.00715208	0.419067	0.00860262	-9.4818	3.5049e-54	-9.90087	5.05734e-73	0.703413	0.00305839	2.08069	6.08836e-28	Unigene25971_Dmry	1	1289	-0.727797	0.00715208	0.00241742	0.991067	0.0112747	0.0071483	-2.0614	2.32945e-27	2.13266e-28	0.703413	0.00305839	0.000962894	-9.90087	5.05734e-73	1.79072e-74	-0.516722	0.000776545	0.000275148	2.08069	6.08836e-28	6.30234e-29	-1.54468
Unigene25974_Dmry	-0.579456	0.0107756	-0.870796	0.000214087	-0.29134	0.32404			5.45943	0.00471522	7.29462	8.20408e-11	-1.83519	0.00036382	7.69349	2.4432e-14	5.08746	0.0109012	-2.60602	1.44053e-07	-0.181113	0.76041	-1.03103	6.65102e-05	Unigene25974_Dmry	1	1187	-1.83519	0.00036382	9.88218e-05				-0.870796	0.000214087	5.9662e-05	-0.181113	0.76041	0.663972	-2.60602	1.44053e-07	2.51456e-08	-0.579456	0.0107756	0.00455932	-1.03103	6.65102e-05	1.80758e-05	-0.29134
CL2593.Contig6_Dmry	-3.62535	4.85921e-58	-1.30659	5.13757e-17	2.31875	2.65928e-15			7.05528	1.23083e-09	8.04985	5.03117e-20	-0.994566	0.00210255	9.60548	1.14391e-59			-9.60548	3.56923e-59	7.11894	2.79612e-10	-0.0165723	0.927649	CL2593.Contig6_Dmry	1	1283	-0.994566	0.00210255	0.000644122				-1.30659	5.13757e-17	6.40006e-18	7.11894	2.79612e-10	4.3881e-11	-9.60548	3.56923e-59	1.49297e-60	-3.62535	4.85921e-58	3.38834e-59	-0.0165723	0.927649	0.876798	2.31875
CL2593.Contig3_Dmry	-0.599462	0.00481431	-0.145605	0.575893	0.453857	0.0400641	6.67243	1.04181e-16	0.526069	0.076168	1.50995	5.09952e-14	-0.98388	1.43212e-07	1.69334	1.86784e-07	-5.55459	3.77592e-07	-7.24793	2.43397e-23	-6	1.81352e-09	0.282143	0.402949	CL2593.Contig3_Dmry	1	2592	-0.98388	1.43212e-07	2.75798e-08	6.67243	1.04181e-16	3.48114e-17	-0.145605	0.575893	0.429994	-6	1.81352e-09	3.00554e-10	-7.24793	2.43397e-23	2.03928e-24	-0.599462	0.00481431	0.00188427	0.282143	0.402949	0.276372	0.453857
Unigene25972_Dmry	-8.17991	3.32561e-25	-2.32193	1.5237e-11	5.85798	4.00123e-05	4.08746	0.0567389	-1.43134	0.0180028	-0.775294	0.17863	-0.656046	0.3744	0.291105	0.373225	-7.94251	3.85052e-21	-8.23362	5.74604e-26	-0.624491	0.248499	1.17834	3.61427e-05	Unigene25972_Dmry	1	1462	-0.656046	0.3744	0.22976	4.08746	0.0567389	0.0395088	-2.32193	1.5237e-11	2.41266e-12	-0.624491	0.248499	0.137973	-8.23362	5.74604e-26	4.403e-27	-8.17991	3.32561e-25	4.1954e-26	1.17834	3.61427e-05	9.58222e-06	5.85798
CL2593.Contig1_Dmry	10.1293	2.57623e-87			-10.1293	1.60826e-86	12.1908	0																	CL2593.Contig1_Dmry	1	1318				12.1908	0	0										10.1293	2.57623e-87	1.29177e-88				-10.1293
Unigene22853_Dmry	0.41043	0.0376171	1.39652	4.0072e-21	0.986088	8.80124e-13	-2.11143	5.37253e-99	0.175049	0.243985	0.359193	0.00158746	-0.184144	0.13654	0.521039	0.00406391	1.57813	3.22908e-31	1.05709	4.20037e-17	-0.257388	0.235662	2.30304	9.04268e-25	Unigene22853_Dmry	1	1588	-0.184144	0.13654	0.0669294	-2.11143	5.37253e-99	7.49042e-100	1.39652	4.0072e-21	4.3468e-22	-0.257388	0.235662	0.129844	1.05709	4.20037e-17	4.3628e-18	0.41043	0.0376171	0.0178273	2.30304	9.04268e-25	1.01453e-25	0.986088
CL4092.Contig4_Dmry	1.08746	0.5882	2	0.077649	0.912537	0.249867	8.14466	7.36287e-09	1.02975	0.679859	-2.26303	0.389652	3.29278	0.131743	-5.42626	0.1534	-5.42626	0.137828			6.44294	0.00877663			CL4092.Contig4_Dmry	1	514	3.29278	0.131743	0.0624618	8.14466	7.36287e-09	3.12818e-09	2	0.077649	0.0365402	6.44294	0.00877663	0.00301714				1.08746	0.5882	0.457162				0.912537
CL4092.Contig3_Dmry	-0.278575	0.276331	-0.320855	0.201279	-0.0422798	0.847188	-0.459151	0.00309842	-0.199469	0.562338	0.0468864	0.860287	-0.246356	0.363239	-0.286621	0.474526	-0.7176	0.0220173	-0.430979	0.221566	0.446402	0.130613	0.115477	0.704013	CL4092.Contig3_Dmry	1	1698	-0.246356	0.363239	0.220184	-0.459151	0.00309842	0.00185241	-0.320855	0.201279	0.110989	0.446402	0.130613	0.063846	-0.430979	0.221566	0.107451	-0.278575	0.276331	0.175988	0.115477	0.704013	0.617332	-0.0422798
Unigene42398_Dmry	-0.317482	0.807223	1.40162	0.120013	1.7191	0.0531295	0.906891	0.721254			5	0.388393	-5	0.389321	-0.139676	0.741531	1.32626	6.81281e-10	1.46594	2.76732e-11	1.67243	0.493682	4.82177	4.13224e-14	Unigene42398_Dmry	1	339	-5	0.389321	0.250092	0.906891	0.721254	0.685946	1.40162	0.120013	0.0596614	1.67243	0.493682	0.340638	1.46594	2.76732e-11	3.76914e-12	-0.317482	0.807223	0.747874	4.82177	4.13224e-14	6.4344e-15	1.7191
CL1637.Contig1_Dmry	-7.8392	1.14312e-41	0.775506	1.86199e-06	8.61471	7.08379e-71	-1.81388	3.13037e-27	0.177193	0.589364	1.85345	2.34317e-37	-1.67626	1.89547e-32	-0.49228	0.0358123	0.844955	2.54823e-07	1.33724	1.55643e-14	-0.489925	0.025098	0.769387	0.00559293	CL1637.Contig1_Dmry	1	3010	-1.67626	1.89547e-32	1.41174e-33	-1.81388	3.13037e-27	8.48812e-28	0.775506	1.86199e-06	4.13736e-07	-0.489925	0.025098	0.00954568	1.33724	1.55643e-14	1.80404e-15	-7.8392	1.14312e-41	1.01725e-42	0.769387	0.00559293	0.00198139	8.61471
Unigene31473_Dmry	-0.682518	0.547079	-0.977974	0.403335	-0.295456	0.822058	4.13955	8.42654e-05	-4	0.680141	-4	0.623588			1	0.744444	3.7211	0.00294342	2.7211	0.0115343	-2.11221	0.10517	-1.02237	0.58616	Unigene31473_Dmry	1	339				4.13955	8.42654e-05	4.41848e-05	-0.977974	0.403335	0.27712	-2.11221	0.10517	0.0486406	2.7211	0.0115343	0.00364072	-0.682518	0.547079	0.418572	-1.02237	0.58616	0.432592	-0.295456
CL305.Contig6_Dmry	-2.3744	1.26052e-62	0.179966	0.100031	2.55436	1.13076e-76	-1.19425	4.86303e-60	0.2797	0.0508599	1.21693	3.1023e-34	-0.937233	2.00069e-22	-1.22239	3.86522e-21	0.551438	5.87695e-09	1.77383	5.98067e-54	0.125531	0.37646	0.0814641	0.727806	CL305.Contig6_Dmry	1	3371	-0.937233	2.00069e-22	1.92093e-23	-1.19425	4.86303e-60	8.99186e-61	0.179966	0.100031	0.0488516	0.125531	0.37646	0.239172	1.77383	5.98067e-54	2.69554e-55	-2.3744	1.26052e-62	8.2347e-64	0.0814641	0.727806	0.639566	2.55436
CL305.Contig3_Dmry	6.53916	4.20322e-27	5.58496	7.4146e-14	-0.954196	0.00046077	2.72583	4.37204e-15	-6.49185	6.77268e-26	-6.49185	2.69527e-26			7.65821	5.78487e-60			-7.65821	1.80916e-59	1.30933	0.000432308	7.65821	1.63329e-59	CL305.Contig3_Dmry	1	4869				2.72583	4.37204e-15	1.51676e-15	5.58496	7.4146e-14	1.04814e-14	1.30933	0.000432308	0.000118862	-7.65821	1.80916e-59	7.54848e-61	6.53916	4.20322e-27	5.06066e-28	7.65821	1.63329e-59	1.01602e-60	-0.954196
CL305.Contig8_Dmry	3.78427	2.35507e-72	-0.125531	0.778644	-3.9098	3.95815e-74	1.29966	2.4527e-46	1.66297	0.00825793	4.73245	8.87322e-55	-3.06949	5.04102e-39	3.0156	9.55484e-23	3.21791	7.97082e-28	0.202308	0.395793	0.340385	0.0471633	3.29123	1.26867e-24	CL305.Contig8_Dmry	1	3461	-3.06949	5.04102e-39	3.28546e-40	1.29966	2.4527e-46	5.20418e-47	-0.125531	0.778644	0.698434	0.340385	0.0471633	0.0195377	0.202308	0.395793	0.229912	3.78427	2.35507e-72	1.37348e-73	3.29123	1.26867e-24	1.42778e-25	-3.9098
Unigene198_Dmry	1.47131	8.66988e-10	0.853451	0.00278889	-0.617854	0.00487899	-1.02373	9.41109e-10	0.36257	0.378716	1.47942	1.78417e-10	-1.11685	4.60628e-07	-0.177538	0.692942	1.28605	2.85365e-11	1.46359	2.00891e-13	-0.0881602	0.822581	1.03477	0.0016983	Unigene198_Dmry	1	1350	-1.11685	4.60628e-07	9.25206e-08	-1.02373	9.41109e-10	3.86504e-10	0.853451	0.00278889	0.000920134	-0.0881602	0.822581	0.7529	1.46359	2.00891e-13	2.45664e-14	1.47131	8.66988e-10	1.90758e-10	1.03477	0.0016983	0.000551488	-0.617854
Unigene28607_Dmry	1.42291	0.00117689	1.06609	0.032665	-0.356817	0.379899	-1.1379	0.000132005	0.709485	0.286677	1.53574	0.000373174	-0.826255	0.0456141	-0.0139392	1.03988	1.14505	0.00560358	1.15899	0.0054671	0.504792	0.327049	0.77961	0.237964	Unigene28607_Dmry	1	527	-0.826255	0.0456141	0.0186699	-1.1379	0.000132005	7.02954e-05	1.06609	0.032665	0.0135291	0.504792	0.327049	0.191605	1.15899	0.0054671	0.00160297	1.42291	0.00117689	0.000423016	0.77961	0.237964	0.14029	-0.356817
Unigene23893_Dmry	-0.0913744	0.773728	0.0155409	0.988876	0.106915	0.717465	-1.1375	2.62192e-08	-0.0123837	1.02486	0.975125	7.39288e-05	-0.987509	6.34937e-05	0.485959	0.0327252	1.05845	5.2102e-09	0.572487	0.00120026	-0.447763	0.113399	1.77837	1.1723e-12	Unigene23893_Dmry	1	1243	-0.987509	6.34937e-05	1.57085e-05	-1.1375	2.62192e-08	1.13926e-08	0.0155409	0.988876	0.939658	-0.447763	0.113399	0.0528368	0.572487	0.00120026	0.000317	-0.0913744	0.773728	0.707656	1.77837	1.1723e-12	1.93339e-13	0.106915
Unigene23925_Dmry	-0.0133275	0.930679	0.200913	0.189083	0.21424	0.125057	-1.68088	1.87443e-44	0.266515	0.0949143	0.5733	4.07276e-06	-0.306785	0.0171956	0.220483	0.060487	0.630256	2.80062e-11	0.409773	1.61998e-05	-0.204752	0.1531	1.85989	5.10507e-44	Unigene23925_Dmry	1	3002	-0.306785	0.0171956	0.00625988	-1.68088	1.87443e-44	4.0494e-45	0.200913	0.189083	0.103163	-0.204752	0.1531	0.0766462	0.409773	1.61998e-05	3.37992e-06	-0.0133275	0.930679	0.88587	1.85989	5.10507e-44	3.91452e-45	0.21424
CL1589.Contig1_Dmry	13.9567	0			-13.9567	0	15.9939	0	0	1.02565	-3.45943	0.227777	3.45943	0.231697	-3.45943	0.263539	-3.45943	0.239087			4.90689	0.016987			CL1589.Contig1_Dmry	1	1404	3.45943	0.231697	0.124939	15.9939	0	0				4.90689	0.016987	0.00620994				13.9567	0	0				-13.9567
CL3375.Contig2_Dmry	5.08746	0.209218			-5.08746	0.199302	8.80413	4.67195e-13									4.70044	0.401727	4.70044	0.409761	-4.85798	0.415061	-4	0.636781	CL3375.Contig2_Dmry	1	494				8.80413	4.67195e-13	1.71574e-13				-4.85798	0.415061	0.271822	4.70044	0.409761	0.241692	5.08746	0.209218	0.126232	-4	0.636781	0.487404	-5.08746
CL5618.Contig2_Dmry	0.222392	0.816571	3.27302	2.0957e-08	3.05063	6.71342e-08	3	0.189386	-1.28011	0.0241772	0.624032	0.104756	-1.90414	1.40099e-05	0.355095	0.620905	4.02288	7.21632e-56	3.66779	8.30778e-52	-2.20436	3.13303e-05	5.78136	5.05941e-06	CL5618.Contig2_Dmry	1	1796	-1.90414	1.40099e-05	3.19788e-06	3	0.189386	0.146152	3.27302	2.0957e-08	3.9819e-09	-2.20436	3.13303e-05	7.4576e-06	3.66779	8.30778e-52	3.86156e-53	0.222392	0.816571	0.759954	5.78136	5.05941e-06	1.24246e-06	3.05063
CL5852.Contig2_Dmry	-1.00998	0.158875	-0.753644	0.375115	0.25634	0.679839	3.16993	0.599935	-0.675565	0.484568	-6.84549	0.000881838	6.16993	0.0208964	0.0995357	1.0309	0.440573	0.787838	0.341037	0.790795	5.04439	0.209226	4.90689	0.229381	CL5852.Contig2_Dmry	1	573	6.16993	0.0208964	0.00780488	3.16993	0.599935	0.540652	-0.753644	0.375115	0.242346	5.04439	0.209226	0.111445	0.341037	0.790795	0.702198	-1.00998	0.158875	0.090867	4.90689	0.229381	0.13146	0.25634
CL1462.Contig1_Dmry	0.96951	6.08667e-10	1.98206	2.40467e-54	1.01255	1.06733e-20	-3.17062	3.49296e-196	-0.418849	0.00114066	1.22592	1.35144e-46	-1.64477	8.68038e-72	0.069709	0.812657	1.98203	6.60538e-43	1.91232	5.13506e-41	0.960107	6.50908e-16	-0.277704	0.211927	CL1462.Contig1_Dmry	1	2506	-1.64477	8.68038e-72	3.70414e-73	-3.17062	3.49296e-196	3.0774e-197	1.98206	2.40467e-54	1.33096e-55	0.960107	6.50908e-16	7.47762e-17	1.91232	5.13506e-41	2.8214e-42	0.96951	6.08667e-10	1.33419e-10	-0.277704	0.211927	0.119401	1.01255
CL4150.Contig2_Dmry	2	2.02277e-05	1.75002	0.000452625	-0.249978	0.583265	-0.736966	0.247703	-0.607683	0.459787	1.10852	0.0224937	-1.71621	0.000607118	-0.321928	0.697516	0.655352	0.210439	0.97728	0.0558499	7.98868	3.55621e-36	-0.426265	0.509545	CL4150.Contig2_Dmry	1	2413	-1.71621	0.000607118	0.000170688	-0.736966	0.247703	0.194047	1.75002	0.000452625	0.00013156	7.98868	3.55621e-36	2.0365e-37	0.97728	0.0558499	0.021251	2	2.02277e-05	6.02582e-06	-0.426265	0.509545	0.363272	-0.249978
CL7017.Contig2_Dmry	-1.35745	0	-3.56871	0	-2.21125	0	-4.21109	0	-0.18746	2.98773e-15	-1.68497	0	1.49751	0	-0.460091	0	-0.34178	4.64546e-180	0.118312	1.70311e-20	0.843561	1.00514e-123	-2.47924	0	CL7017.Contig2_Dmry	1	1859	1.49751	0	0	-4.21109	0	0	-3.56871	0	0	0.843561	1.00514e-123	1.89407e-125	0.118312	1.70311e-20	1.56246e-21	-1.35745	0	0	-2.47924	0	0	-2.21125
CL7017.Contig1_Dmry	-0.0906704	0.121716	-0.11606	0.0541387	-0.0253895	0.725316	-1.5686	1.88646e-169	0.199969	0.000245823	-0.481672	2.15642e-17	0.681641	2.01773e-36	2.03606	1.23e-95	3.02099	1.51498e-295	0.984926	2.52346e-63	0.162189	0.00109124	-1.62643	1.82905e-216	CL7017.Contig1_Dmry	1	1883	0.681641	2.01773e-36	1.3852e-37	-1.5686	1.88646e-169	1.84479e-170	-0.11606	0.0541387	0.0240666	0.162189	0.00109124	0.000317516	0.984926	2.52346e-63	1.00242e-64	-0.0906704	0.121716	0.067768	-1.62643	1.82905e-216	4.45908e-218	-0.0253895
Unigene23949_Dmry	-2.14477	3.77881e-27	-0.169019	0.352302	1.97575	8.37502e-22	-4.44975	0	1.98244	3.28546e-10	2.01159	6.58697e-11	-0.0291463	0.937846	1.72583	0.0358865	3.72583	3.12954e-14	2	1.14317e-07	0.90224	0.000343573	-1.53952	0.000229418	Unigene23949_Dmry	1	1920	-0.0291463	0.937846	0.88632	-4.44975	0	0	-0.169019	0.352302	0.224414	0.90224	0.000343573	9.33286e-05	2	1.14317e-07	1.97239e-08	-2.14477	3.77881e-27	4.53846e-28	-1.53952	0.000229418	6.6506e-05	1.97575
CL243.Contig8_Dmry	0.142353	0.724025	-3.75489	1.3409e-11	-3.89724	5.06908e-13	1.83102	1.71995e-13	1.8625	0.0423171	0.447459	0.819616	1.41504	0.0625649	-0.347923	0.663954	-1.88136	0.0031821	-1.53343	0.0279207	-1.0163	0.0404895	-1.26303	0.00112845	CL243.Contig8_Dmry	1	1894	1.41504	0.0625649	0.0265658	1.83102	1.71995e-13	6.24386e-14	-3.75489	1.3409e-11	2.11474e-12	-1.0163	0.0404895	0.0163692	-1.53343	0.0279207	0.00968052	0.142353	0.724025	0.64891	-1.26303	0.00112845	0.00035824	-3.89724
CL2154.Contig3_Dmry	1.12029	0.114576	1.09115	0.114672	-0.0291463	0.990502			4.64386	0.00886216	3.45943	0.126771	1.18442	0.310082	2	0.169474	4.04439	8.9423e-07	2.04439	0.000975579			-0.70044	0.440781	CL2154.Contig3_Dmry	1	1970	1.18442	0.310082	0.179416				1.09115	0.114672	0.0567644				2.04439	0.000975579	0.00025423	1.12029	0.114576	0.0632822	-0.70044	0.440781	0.306642	-0.0291463
CL3494.Contig3_Dmry	7.02237	5.77817e-10			-7.02237	6.74522e-10	10.6421	9.56625e-129	3	0.460915			3	0.394199											CL3494.Contig3_Dmry	1	1313	3	0.394199	0.249908	10.6421	9.56625e-129	1.13635e-129										7.02237	5.77817e-10	1.26533e-10				-7.02237
CL3494.Contig4_Dmry	8.42206	2.93562e-31			-8.42206	5.52167e-31	11.0133	1.66606e-196									3.70044	0.130719	3.70044	0.134991					CL3494.Contig4_Dmry	1	1540				11.0133	1.66606e-196	1.46592e-197							3.70044	0.134991	0.0590768	8.42206	2.93562e-31	3.19662e-32				-8.42206
Unigene17463_Dmry	-1.49502	6.16328e-21	-0.0413653	0.79481	1.45366	1.92747e-19	-0.12827	0.499774	-0.704015	0.26899	2.49154	2.08542e-22	-3.19555	9.98328e-29	-1.63743	1.90691e-07	2.44832	1.66435e-64	4.08575	1.19083e-104	1.61138	2.01549e-68	-2.03598	5.4349e-13	Unigene17463_Dmry	1	1401	-3.19555	9.98328e-29	8.10804e-30	-0.12827	0.499774	0.42489	-0.0413653	0.79481	0.722744	1.61138	2.01549e-68	6.57924e-70	4.08575	1.19083e-104	3.26642e-106	-1.49502	6.16328e-21	8.7366e-22	-2.03598	5.4349e-13	8.82324e-14	1.45366
Unigene17882_Dmry	0.31426	0.251276	1.2204	6.58634e-10	0.906145	1.34356e-06	-2.42954	1.12737e-38	0.089136	0.774602	0.855034	3.61601e-07	-0.765898	4.97053e-06	0.216209	0.383949	0.570492	0.00163455	0.354283	0.0653677	-0.526132	0.011404	2.04532	2.82208e-16	Unigene17882_Dmry	1	947	-0.765898	4.97053e-06	1.09057e-06	-2.42954	1.12737e-38	2.5997e-39	1.2204	6.58634e-10	1.14085e-10	-0.526132	0.011404	0.00400234	0.354283	0.0653677	0.0253308	0.31426	0.251276	0.158912	2.04532	2.82208e-16	4.0535e-17	0.906145
Unigene30795_Dmry	1.06731	9.15929e-14	0.826302	7.02167e-08	-0.241008	0.0823948	0.000933481	0.963077	-0.0139729	1.004	1.03774	8.10776e-16	-1.05172	5.07342e-16	-0.367289	0.0347633	-0.153531	0.438229	0.213758	0.261922	-0.418046	0.00793763	1.25949	1.27955e-10	Unigene30795_Dmry	1	2232	-1.05172	5.07342e-16	6.0699e-17	0.000933481	0.963077	0.958284	0.826302	7.02167e-08	1.38528e-08	-0.418046	0.00793763	0.0026919	0.213758	0.261922	0.139714	1.06731	9.15929e-14	1.67591e-14	1.25949	1.27955e-10	2.3282e-11	-0.241008
CL5391.Contig1_Dmry	-0.198904	0.567651	-0.149576	0.716532	0.0493277	0.823025	-2.94789	4.96345e-47	-0.726182	0.00118506	-0.473416	0.0270391	-0.252766	0.396452	7.05528	3.7079e-18			-7.05528	4.35556e-18	0	0.976042	0.354843	0.318407	CL5391.Contig1_Dmry	1	2288	-0.252766	0.396452	0.245102	-2.94789	4.96345e-47	1.04478e-47	-0.149576	0.716532	0.624236	0	0.976042	0.94303	-7.05528	4.35556e-18	4.37454e-19	-0.198904	0.567651	0.436296	0.354843	0.318407	0.194187	0.0493277
Unigene9551_Dmry	-0.216318	0.837396	0.38272	0.711474	0.599038	0.539652	-2.78051	0.000433977	0.11477	0.91693	0.11477	0.894684	0	1.04469	-0.163499	0.8846	-0.503574	0.639239	-0.340075	0.759235	2.16711	5.6685e-06	0.556393	0.643701	Unigene9551_Dmry	1	470	0	1.04469	0.999454	-2.78051	0.000433977	0.000240658	0.38272	0.711474	0.610026	2.16711	5.6685e-06	1.24783e-06	-0.340075	0.759235	0.662666	-0.216318	0.837396	0.78334	0.556393	0.643701	0.48606	0.599038
Unigene5684_Dmry	-2	0.329926	1.19754	0.282521	3.19754	0.0222134	-8.21917	0.000129738	1.58496	0.599659	1.58496	0.523583	0	1.02588	0.563901	0.790851	-1	0.727876	-1.5639	0.566507	2.3953	0.204688	1.5639	0.537196	Unigene5684_Dmry	1	249	0	1.02588	0.999732	-8.21917	0.000129738	6.9073e-05	1.19754	0.282521	0.171804	2.3953	0.204688	0.107461	-1.5639	0.566507	0.38916	-2	0.329926	0.216458	1.5639	0.537196	0.391046	3.19754
Unigene25066_Dmry	0.427421	0.277336	2.78347	4.79189e-41	2.35605	1.63991e-34	1.9349	5.29858e-07	-0.184154	0.288563	0.507402	5.77602e-06	-0.691555	1.26005e-09	0.619728	0.299357	4.46103	2.1075e-93	3.8413	2.25759e-84	-1.01568	1.77436e-06	0.767827	0.163684	Unigene25066_Dmry	1	2179	-0.691555	1.26005e-09	2.09104e-10	1.9349	5.29858e-07	2.44772e-07	2.78347	4.79189e-41	3.25196e-42	-1.01568	1.77436e-06	3.70914e-07	3.8413	2.25759e-84	7.1763e-86	0.427421	0.277336	0.17762	0.767827	0.163684	0.0870302	2.35605
CL3412.Contig7_Dmry	4.45943	1.84387e-06	5.83289	1.52518e-16	1.37346	0.000169913	4.52356	3.4577e-07	-5.9542	1.13013e-17	-0.121306	0.769496	-5.83289	1.19569e-16	-6.16993	5.11816e-21	0.516576	0.0431029	6.6865	1.82884e-30	1.88858	8.92129e-14			CL3412.Contig7_Dmry	1	4864	-5.83289	1.19569e-16	1.39747e-17	4.52356	3.4577e-07	1.58354e-07	5.83289	1.52518e-16	1.93124e-17	1.88858	8.92129e-14	1.13885e-14	6.6865	1.82884e-30	1.25008e-31	4.45943	1.84387e-06	5.03258e-07				1.37346
CL2482.Contig3_Dmry	4.75489	0.00265514	6.18982	1.63746e-08	1.43494	0.00647223	8.69349	7.33761e-51	1.39593	0.0629718	0.610053	0.503647	0.785875	0.263247	-5.52356	2.11882e-05	-5.52356	1.9744e-05			-1	0.125757			CL2482.Contig3_Dmry	1	1978	0.785875	0.263247	0.14942	8.69349	7.33761e-51	1.4823e-51	6.18982	1.63746e-08	3.08738e-09	-1	0.125757	0.0612682				4.75489	0.00265514	0.00100325				1.43494
CL1880.Contig3_Dmry	0.213707	0.0511248	0.494634	2.55197e-07	0.280928	0.00312178	-3.25457	1.21561e-125	-0.295985	0.225687	1.25526	2.7432e-19	-1.55124	2.30774e-26	-0.377367	0.114029	0.530515	0.00108923	0.907882	1.15772e-07	1.2716	8.08325e-12	-1.55491	3.29354e-26	CL1880.Contig3_Dmry	1	5842	-1.55124	2.30774e-26	2.00146e-27	-3.25457	1.21561e-125	1.4659e-126	0.494634	2.55197e-07	5.267e-08	1.2716	8.08325e-12	1.15325e-12	0.907882	1.15772e-07	1.99846e-08	0.213707	0.0511248	0.0248678	-1.55491	3.29354e-26	3.55896e-27	0.280928
CL4970.Contig1_Dmry	0.597902	0.365052	-0.165059	0.798472	-0.762961	0.2022			0.580145	0.291258	0	1.02565	0.580145	0.232906	2.47131	0.00551726	-0.0671142	1.01801	-2.53842	0.00525931	1.42626	0.393621	-0.239188	0.650877	CL4970.Contig1_Dmry	1	659	0.580145	0.232906	0.129672				-0.165059	0.798472	0.72635	1.42626	0.393621	0.253498	-2.53842	0.00525931	0.00153739	0.597902	0.365052	0.249002	-0.239188	0.650877	0.556576	-0.762961
CL1880.Contig1_Dmry	0.643856	1.40455e-20	-0.00713618	0.973718	-0.650992	7.42818e-21	-0.490528	1.392e-21	0.201472	0.0077977	0.271089	8.16985e-05	-0.0696172	0.410383	-0.823923	3.57111e-27	-0.634351	2.65907e-17	0.189572	0.0553205	-0.100978	0.373487	0.559104	2.46188e-08	CL1880.Contig1_Dmry	1	5948	-0.0696172	0.410383	0.269508	-0.490528	1.392e-21	4.17788e-22	-0.00713618	0.973718	0.924228	-0.100978	0.373487	0.237204	0.189572	0.0553205	0.0210356	0.643856	1.40455e-20	2.01182e-21	0.559104	2.46188e-08	5.08522e-09	-0.650992
CL4693.Contig6_Dmry	0.208249	0.00606316	0.0620752	0.522997	-0.146174	0.0592565	9.73302	3.80779e-206	0.568223	2.9753e-18	0.854988	5.02236e-45	-0.286765	7.37242e-07	1.63656	3.15588e-24	2.1441	1.64177e-48	0.507538	1.71303e-05	0.577586	2.63564e-13	-0.320368	0.0111487	CL4693.Contig6_Dmry	1	3868	-0.286765	7.37242e-07	1.50833e-07	9.73302	3.80779e-206	3.22258e-207	0.0620752	0.522997	0.38259	0.577586	2.63564e-13	3.44858e-14	0.507538	1.71303e-05	3.58018e-06	0.208249	0.00606316	0.00244364	-0.320368	0.0111487	0.00418124	-0.146174
CL6324.Contig4_Dmry	0.729548	0.00027619	0.830075	2.17145e-05	0.100527	0.603467	8.49586	6.33516e-90	1.60627	1.13244e-21	0.332196	0.181703	1.27408	1.22821e-15	-6.04439	1.13523e-15	0.447459	0.152977	6.49185	1.05285e-21	0.988744	3.48713e-12			CL6324.Contig4_Dmry	1	3974	1.27408	1.22821e-15	1.48837e-16	8.49586	6.33516e-90	9.3583e-91	0.830075	2.17145e-05	5.34852e-06	0.988744	3.48713e-12	4.85992e-13	6.49185	1.05285e-21	9.3044e-23	0.729548	0.00027619	9.23138e-05				0.100527
Unigene27289_Dmry	2.40785	9.49452e-24	0.617384	0.111423	-1.79046	2.15391e-16	1.16873	3.65989e-18	0.17897	0.726742	0.864537	0.00628382	-0.685566	0.0323385	-0.768674	0.0584155	0.520832	0.0935466	1.28951	6.18347e-05	-1.04019	8.42006e-06	1.01792	0.0532477	Unigene27289_Dmry	1	1872	-0.685566	0.0323385	0.0126497	1.16873	3.65989e-18	1.18184e-18	0.617384	0.111423	0.0550432	-1.04019	8.42006e-06	1.88463e-06	1.28951	6.18347e-05	1.37369e-05	2.40785	9.49452e-24	1.24286e-24	1.01792	0.0532477	0.023421	-1.79046
CL3945.Contig3_Dmry	2.48352	2.66819e-09	1.58496	0.00219093	-0.898555	0.00853755	0.0532982	0.781224	1.365	0.00623898	2.16506	3.7466e-08	-0.800062	0.0211047	-1.20811	0.0348983	1.1913	0.000616369	2.39941	3.60913e-09	-0.762671	0.0427172	0.398549	0.567143	CL3945.Contig3_Dmry	1	2064	-0.800062	0.0211047	0.00798776	0.0532982	0.781224	0.747914	1.58496	0.00219093	0.000706054	-0.762671	0.0427172	0.0174886	2.39941	3.60913e-09	5.5448e-10	2.48352	2.66819e-09	6.05016e-10	0.398549	0.567143	0.416096	-0.898555
Unigene36035_Dmry	0.584963	0.36507	-1.25154	0.0917703	-1.8365	0.00419546	4.17632	6.42528e-11	1.19086	0.0292421	-0.520007	0.595369	1.71087	0.00198039	-1.35443	0.0547191	-1.72747	0.0133591	-0.373043	0.716742	-0.0171751	0.932247	0	1.00547	Unigene36035_Dmry	1	502	1.71087	0.00198039	0.000604352	4.17632	6.42528e-11	2.52928e-11	-1.25154	0.0917703	0.0443374	-0.0171751	0.932247	0.873816	-0.373043	0.716742	0.609524	0.584963	0.36507	0.249002	0	1.00547	0.960186	-1.8365
Unigene33772_Dmry	0.00890752	0.949307	-0.121446	0.0331161	-0.130354	0.0201084	-1.11442	1.70171e-76	0.148424	0.00806433	0.17707	0.00066385	-0.028646	0.669969	0.493642	1.76058e-10	0.865788	1.67751e-34	0.372146	3.33633e-08	0.284545	4.11578e-08	-0.207924	0.00311821	Unigene33772_Dmry	1	1980	-0.028646	0.669969	0.554884	-1.11442	1.70171e-76	2.7456e-77	-0.121446	0.0331161	0.0137433	0.284545	4.11578e-08	7.48686e-09	0.372146	3.33633e-08	5.50706e-09	0.00890752	0.949307	0.904822	-0.207924	0.00311821	0.0010554	-0.130354
Unigene24100_Dmry	0.805353	0.328715	1.34141	0.0500087	0.536053	0.376933	-1.24885	0.00121875	0.930737	0.236922	2.24079	1.82866e-06	-1.31005	0.00172831	-0.490864	0.464112	0.496369	0.314795	0.987233	0.0433351	-0.0450879	0.981854	1.82655	0.0200043	Unigene24100_Dmry	1	418	-1.31005	0.00172831	0.000523534	-1.24885	0.00121875	0.000698194	1.34141	0.0500087	0.0220342	-0.0450879	0.981854	0.979406	0.987233	0.0433351	0.015887	0.805353	0.328715	0.214374	1.82655	0.0200043	0.00793654	0.536053
CL2509.Contig7_Dmry	6.80735	2.64902e-05	5.80735	0.0100955	-1	0.136502	-0.21654	0.55432			8.41785	1.47981e-15	-8.41785	1.83019e-15	0.987509	0.206808	-0.366128	0.649372	-1.35364	0.0456767	-0.633218	0.589571	2.52356	0.00310581	CL2509.Contig7_Dmry	1	797	-8.41785	1.83019e-15	2.23486e-16	-0.21654	0.55432	0.48764	5.80735	0.0100955	0.00368506	-0.633218	0.589571	0.4282	-1.35364	0.0456767	0.0170368	6.80735	2.64902e-05	7.97354e-06	2.52356	0.00310581	0.00105012	-1
CL2509.Contig2_Dmry	6.85798	1.68374e-08			-6.85798	1.89854e-08	3.04999	4.32245e-29									4.85798	0.0205867	4.85798	0.0213574	-4.08746	0.145467			CL2509.Contig2_Dmry	1	1233				3.04999	4.32245e-29	1.13796e-29				-4.08746	0.145467	0.0718548	4.85798	0.0213574	0.0071392	6.85798	1.68374e-08	3.99974e-09				-6.85798
Unigene25504_Dmry	-0.380184	0.623543	0.841173	0.16881	1.22136	0.0408152	-1.6681	0.000248381	1.2293	0.197316	2.17664	0.00062506	-0.947341	0.0955744	-0.891187	0.421605	1.72428	0.000667584	2.61546	5.77536e-06	0.45702	0.418643	1.54844	0.317052	Unigene25504_Dmry	1	283	-0.947341	0.0955744	0.0436408	-1.6681	0.000248381	0.000134888	0.841173	0.16881	0.0910954	0.45702	0.418643	0.27806	2.61546	5.77536e-06	1.14856e-06	-0.380184	0.623543	0.533252	1.54844	0.317052	0.192485	1.22136
Unigene3112_Dmry	0	1.02476	0.0213737	1.01744	0.0213737	1.00283	1.07866	0.131928	-1.28758	0.511113	-0.731183	0.625085	-0.556393	0.774361	-0.286304	0.845203	0.0143553	1.0232	0.300659	0.821499	-0.259644	0.887411	2.27009	0.227718	Unigene3112_Dmry	1	329	-0.556393	0.774361	0.687728	1.07866	0.131928	0.097322	0.0213737	1.01744	0.984114	-0.259644	0.887411	0.824432	0.300659	0.821499	0.744266	0	1.02476	0.99396	2.27009	0.227718	0.133532	0.0213737
Unigene38679_Dmry	-0.267127	0.00328275	0.419119	1.21123e-07	0.686246	9.37613e-18	-2.69802	0	-0.0489927	0.691339	0.82003	6.30925e-35	-0.869022	2.97339e-38	-0.183066	0.168573	0.154057	0.149556	0.337123	0.00123227	0.545986	2.95612e-14	0.719393	1.38062e-09	Unigene38679_Dmry	1	3030	-0.869022	2.97339e-38	1.9655e-39	-2.69802	0	0	0.419119	1.21123e-07	2.4272e-08	0.545986	2.95612e-14	3.67422e-15	0.337123	0.00123227	0.000325922	-0.267127	0.00328275	0.00126519	0.719393	1.38062e-09	2.64944e-10	0.686246
Unigene13405_Dmry	-1.10584	5.09262e-114	-1.14286	1.99078e-118	-0.0370231	0.64147	-0.786622	2.42773e-67	-0.111893	0.191122	0.0220263	0.787171	-0.133919	0.0696564	0.238154	1.25351e-05	0.465813	2.37059e-20	0.227659	8.53256e-06	0.959444	1.92575e-52	0.221475	0.000125865	Unigene13405_Dmry	1	1336	-0.133919	0.0696564	0.0298728	-0.786622	2.42773e-67	4.20636e-68	-1.14286	1.99078e-118	6.50138e-120	0.959444	1.92575e-52	7.86064e-54	0.227659	8.53256e-06	1.73065e-06	-1.10584	5.09262e-114	2.02116e-115	0.221475	0.000125865	3.52966e-05	-0.0370231
Unigene18325_Dmry	9.55075	1.31536e-50			-9.55075	3.79108e-50	11.5201	3.80854e-206													3.16993	0.371312			Unigene18325_Dmry	1	1146				11.5201	3.80854e-206	3.22258e-207				3.16993	0.371312	0.229378				9.55075	1.31536e-50	1.0161e-51				-9.55075
Unigene9380_Dmry	0.440771	3.00381e-07	-1.89795	1.50698e-52	-2.33872	1.20294e-92	-0.678072	0.656766	0.827819	0.199299	-0.234465	0.799005	1.06228	0.0759327	-5.32193	0.000294259	2.47249	1.51871e-11	7.79442	1.62997e-23	1	0.447118	-9.28309	1.25648e-66	Unigene9380_Dmry	1	1759	1.06228	0.0759327	0.03349	-0.678072	0.656766	0.614332	-1.89795	1.50698e-52	8.54024e-54	1	0.447118	0.299306	7.79442	1.62997e-23	1.35879e-24	0.440771	3.00381e-07	7.72696e-08	-9.28309	1.25648e-66	7.1706e-68	-2.33872
CL7164.Contig1_Dmry	1.92283	8.47692e-05	3.16993	9.5206e-17	1.24709	1.17223e-05	-1.53343	5.4069e-15	0.662965	0.305256	3.31792	1.50516e-28	-2.65495	1.56867e-22	-0.905141	0.0520746	-3.36457	3.79181e-09	-2.45943	0.00025917	-1.28011	2.69392e-05	0.355095	0.538191	CL7164.Contig1_Dmry	1	2053	-2.65495	1.56867e-22	1.50427e-23	-1.53343	5.4069e-15	1.88275e-15	3.16993	9.5206e-17	1.19915e-17	-1.28011	2.69392e-05	6.36552e-06	-2.45943	0.00025917	6.23606e-05	1.92283	8.47692e-05	2.67734e-05	0.355095	0.538191	0.39242	1.24709
CL953.Contig6_Dmry	5.29462	1.43166e-29	2.90689	0.00020983	-2.38773	2.19661e-15	3.72489	4.81739e-54	-0.129283	0.88351	-0.0418202	0.957706	-0.0874628	0.935397	0	0.746792	1.22239	0.615538	1.22239	0.369583	-2.21723	1.94912e-15	1.58496	0.623033	CL953.Contig6_Dmry	1	3468	-0.0874628	0.935397	0.883654	3.72489	4.81739e-54	9.42994e-55	2.90689	0.00020983	5.83228e-05	-2.21723	1.94912e-15	2.29076e-16	1.22239	0.369583	0.208424	5.29462	1.43166e-29	1.6208e-30	1.58496	0.623033	0.512756	-2.38773
Unigene30725_Dmry	-0.120854	0.882922	1.12338	0.0406884	1.24424	0.0202409	-5.0625	8.38403e-26	0.0864148	0.929041	1.78943	1.20286e-06	-1.70302	3.11424e-06	-0.0874628	0.922648	-0.398164	0.606496	-0.310701	0.659664	0.00615223	0.974873	-0.169925	0.767237	Unigene30725_Dmry	1	607	-1.70302	3.11424e-06	6.708e-07	-5.0625	8.38403e-26	2.3313e-26	1.12338	0.0406884	0.0174504	0.00615223	0.974873	0.941806	-0.310701	0.659664	0.542848	-0.120854	0.882922	0.835142	-0.169925	0.767237	0.69402	1.24424
Unigene11600_Dmry	-0.51	0.25694	-0.0193653	1.00079	0.490635	0.267456	-1.73524	8.70558e-18	-0.511611	0.285075	-0.0855181	0.847729	-0.426093	0.34942	-0.530515	0.594295	-0.354665	0.672976	0.17585	0.852997	-0.743392	0.0427151	-1.43494	0.0184296	Unigene11600_Dmry	1	842	-0.426093	0.34942	0.20712	-1.73524	8.70558e-18	2.83882e-18	-0.0193653	1.00079	0.951842	-0.743392	0.0427151	0.0174886	0.17585	0.852997	0.784564	-0.51	0.25694	0.162642	-1.43494	0.0184296	0.00728046	0.490635
Unigene18168_Dmry	0.337615	0.00172458	-0.488523	6.75326e-05	-0.826137	8.15944e-14	-0.94719	5.36587e-45	-0.73257	2.24523e-08	-1.00994	2.50816e-14	0.277368	0.120149	-1.31308	1.7205e-27	-2.46578	5.11892e-64	-1.1527	1.30882e-09	1.23012	3.68761e-14	0.783921	1.88794e-05	Unigene18168_Dmry	1	2062	0.277368	0.120149	0.0560488	-0.94719	5.36587e-45	1.15255e-45	-0.488523	6.75326e-05	1.76138e-05	1.23012	3.68761e-14	4.61976e-15	-1.1527	1.30882e-09	1.96008e-10	0.337615	0.00172458	0.00063722	0.783921	1.88794e-05	4.88438e-06	-0.826137
CL2963.Contig3_Dmry	-0.176207	0.154901	1.15355	5.01227e-42	1.32975	8.64073e-53	-0.606052	9.51684e-08	0.126558	0.0609335	0.322152	3.02369e-09	-0.195594	0.000457916	0.02032	0.88556	-0.0206103	0.980468	-0.0409303	0.819819	0.105289	0.385549	0.438772	0.0016338	CL2963.Contig3_Dmry	1	5295	-0.195594	0.000457916	0.000127103	-0.606052	9.51684e-08	4.23794e-08	1.15355	5.01227e-42	3.33908e-43	0.105289	0.385549	0.24552	-0.0409303	0.819819	0.741018	-0.176207	0.154901	0.0883028	0.438772	0.0016338	0.000530174	1.32975
CL6112.Contig2_Dmry	0.36535	0.181941	0.315904	0.252756	-0.0494461	0.895654	-0.955331	0.000749759	0.571217	0.0670452	1.46659	1.88989e-11	-0.895371	1.20309e-05	1.1676	0.00135814	1.29235	0.00018434	0.124755	0.733262	-0.080462	0.956662	0.28744	0.494263	CL6112.Contig2_Dmry	1	641	-0.895371	1.20309e-05	2.72976e-06	-0.955331	0.000749759	0.000424648	0.315904	0.252756	0.151504	-0.080462	0.956662	0.904836	0.124755	0.733262	0.626336	0.36535	0.181941	0.105202	0.28744	0.494263	0.34833	-0.0494461
CL6112.Contig1_Dmry	0.295824	0.542667	-0.787592	0.100927	-1.08342	0.0121907	2.31827	3.69439e-12	0.584963	0.452316	0.540568	0.440061	0.0443941	0.929797	-1.22239	0.0482912	0.954196	0.0198573	2.17659	2.54412e-06	0.622437	0.267102	-0.437405	0.540138	CL6112.Contig1_Dmry	1	1091	0.0443941	0.929797	0.876986	2.31827	3.69439e-12	1.39827e-12	-0.787592	0.100927	0.0493746	0.622437	0.267102	0.151988	2.17659	2.54412e-06	4.91922e-07	0.295824	0.542667	0.414642	-0.437405	0.540138	0.388256	-1.08342
Unigene13523_Dmry	4.04775	5.62696e-11	1.05445	0.46973	-2.99331	1.06719e-08	7.93517	8.86912e-66	0.494765	0.732425	1.03242	0.3382	-0.537657	0.64557	1	0.55095	2.05445	0.0493104	1.05445	0.284036	1.48543	0.492634	1	0.509575	Unigene13523_Dmry	1	1131	-0.537657	0.64557	0.481008	7.93517	8.86912e-66	1.55898e-66	1.05445	0.46973	0.333262	1.48543	0.492634	0.340638	1.05445	0.284036	0.152497	4.04775	5.62696e-11	1.16746e-11	1	0.509575	0.364942	-2.99331
Unigene12450_Dmry	-1.06782	1.34826e-09	-1.53971	7.63286e-16	-0.471886	0.0650312	-1.30689	4.95939e-05	0.825971	0.236461	2.3944	1.09692e-09	-1.56843	7.54434e-06	-0.10758	0.861478	0.216209	0.621041	0.323788	0.532732	0.910397	8.52079e-14	-0.981263	0.00443895	Unigene12450_Dmry	1	998	-1.56843	7.54434e-06	1.68003e-06	-1.30689	4.95939e-05	2.5598e-05	-1.53971	7.63286e-16	9.92544e-17	0.910397	8.52079e-14	1.08673e-14	0.323788	0.532732	0.352198	-1.06782	1.34826e-09	3.0025e-10	-0.981263	0.00443895	0.0015375	-0.471886
CL3817.Contig2_Dmry	6.82018	1.31209e-12			-6.82018	1.63147e-12	8.69349	1.34188e-48																	CL3817.Contig2_Dmry	1	1893				8.69349	1.34188e-48	2.77578e-49										6.82018	1.31209e-12	2.52648e-13				-6.82018
CL3817.Contig1_Dmry	7.80735	1.90522e-66	-1.58496	0.613623	-9.39232	6.99296e-68	10.7643	0							-1	0.743186	-2.58496	0.399514	-1.58496	0.636958	1.58496	0.492523	0	0.992793	CL3817.Contig1_Dmry	1	1713				10.7643	0	0	-1.58496	0.613623	0.506476	1.58496	0.492523	0.340638	-1.58496	0.636958	0.511264	7.80735	1.90522e-66	1.18652e-67	0	0.992793	0.980986	-9.39232
CL2702.Contig1_Dmry	0.17997	0.00846086	0.209374	0.00176945	0.0294046	0.66668	-1.94242	0	-0.0453853	0.728159	0.503433	1.07005e-17	-0.548818	2.60083e-20	-0.0859375	0.470237	0.893398	1.41527e-44	0.979335	2.09829e-51	0.476018	4.17988e-16	0.887849	3.00379e-22	CL2702.Contig1_Dmry	1	5269	-0.548818	2.60083e-20	2.66824e-21	-1.94242	0	0	0.209374	0.00176945	0.000563952	0.476018	4.17988e-16	4.76064e-17	0.979335	2.09829e-51	9.83264e-53	0.17997	0.00846086	0.00345742	0.887849	3.00379e-22	3.59756e-23	0.0294046
CL1586.Contig5_Dmry	1.81545	0.00385728	2.15087	0.000213372	0.33542	0.475222	-1.20884	1.93878e-07	0.267772	0.708301	0.984094	0.0115473	-0.716321	0.0717997	6.62936	0.0873769	9.17493	4.38118e-09	2.54557	4.39165e-05	2.19167	7.87777e-05	-0.510195	0.643184	CL1586.Contig5_Dmry	1	299	-0.716321	0.0717997	0.03087	-1.20884	1.93878e-07	8.80248e-08	2.15087	0.000213372	5.94014e-05	2.19167	7.87777e-05	1.96803e-05	2.54557	4.39165e-05	9.5926e-06	1.81545	0.00385728	0.00149743	-0.510195	0.643184	0.549602	0.33542
CL1586.Contig10_Dmry	0.356074	4.43135e-05	0.161173	0.112031	-0.194901	0.0310012	-2.70134	0	0.568888	1.65127e-13	0.142581	0.142152	0.426307	1.64426e-08	0.220599	0.206095	1.27863	8.765e-28	1.05803	1.89672e-20	0.479505	4.4876e-08	0.0548619	0.774562	CL1586.Contig10_Dmry	1	4286	0.426307	1.64426e-08	2.95634e-09	-2.70134	0	0	0.161173	0.112031	0.0553562	0.479505	4.4876e-08	8.18576e-09	1.05803	1.89672e-20	1.74328e-21	0.356074	4.43135e-05	1.36204e-05	0.0548619	0.774562	0.704182	-0.194901
CL5462.Contig3_Dmry							6.76818	2.35032e-06	5.35755	0.0298597			5.35755	0.0207941							6.02237	0.00230676	-4.70044	0.117741	CL5462.Contig3_Dmry	1	903	5.35755	0.0207941	0.00780488	6.76818	2.35032e-06	1.12667e-06				6.02237	0.00230676	0.000712212							-4.70044	0.117741	0.0586378
CL5462.Contig2_Dmry	-0.0320612	0.836009	0.276186	0.0564964	0.308247	0.0240994	-4.66899	1.95412e-238	-0.115839	0.41315	-1.21135	1.41144e-28	1.09551	1.08036e-22	0.265524	0.0121313	0.0567991	0.640734	-0.208725	0.0620099	1.1594	3.88729e-07	1.74946	1.40011e-45	CL5462.Contig2_Dmry	1	2745	1.09551	1.08036e-22	1.02897e-23	-4.66899	1.95412e-238	1.47901e-239	0.276186	0.0564964	0.0252024	1.1594	3.88729e-07	7.67526e-08	-0.208725	0.0620099	0.0238586	-0.0320612	0.836009	0.780388	1.74946	1.40011e-45	1.04894e-46	0.308247
CL58.Contig2_Dmry	4.01792	0.0633153	3.23266	0.373817	-0.785261	0.395376	3.5518	2.57181e-08	7.79442	0.00036661	5.67243	0.224182	2.12199	0.0202861	-0.736966	1.01177	-4.64386	0.63179	-3.90689	0.643575	4.75489	0.618952	-1.79355	0.506524	CL58.Contig2_Dmry	1	349	2.12199	0.0202861	0.00752644	3.5518	2.57181e-08	1.11715e-08	3.23266	0.373817	0.24519	4.75489	0.618952	0.472112	-3.90689	0.643575	0.511264	4.01792	0.0633153	0.031713	-1.79355	0.506524	0.359356	-0.785261
CL58.Contig6_Dmry			5.16993	0.369798	5.16993	0.337322			-1.30415	0.327799	-0.0986843	0.876275	-1.20547	0.371179			5.32193	0.393426	5.32193	0.399815					CL58.Contig6_Dmry	1	382	-1.20547	0.371179	0.22672				5.16993	0.369798	0.24519				5.32193	0.399815	0.241692							5.16993
Unigene40046_Dmry	0.800544	0.0582355	1.77298	4.69226e-08	0.972432	0.000747702	-3.45213	1.63308e-27	0.156649	0.77429	1.27462	1.01036e-05	-1.11797	8.95187e-05	-0.494317	0.338383	1.08601	0.000231474	1.58033	4.89295e-07	0.0297473	0.931603	0.972519	0.0822676	Unigene40046_Dmry	1	684	-1.11797	8.95187e-05	2.24566e-05	-3.45213	1.63308e-27	4.40792e-28	1.77298	4.69226e-08	9.12768e-09	0.0297473	0.931603	0.87314	1.58033	4.89295e-07	8.89122e-08	0.800544	0.0582355	0.0285426	0.972519	0.0822676	0.0386996	0.972432
Unigene39611_Dmry	0.75524	1.186e-11	0.526729	1.02109e-05	-0.228511	0.0431846	-2.78785	4.0518e-269	-0.0966944	0.549532	0.631133	2.65938e-13	-0.727827	1.15056e-16	0.74679	7.46149e-10	1.52628	8.15905e-50	0.779489	2.85024e-17	-0.443052	0.0242372	2.05176	2.22259e-43	Unigene39611_Dmry	1	1543	-0.727827	1.15056e-16	1.34154e-17	-2.78785	4.0518e-269	2.77328e-270	0.526729	1.02109e-05	2.43168e-06	-0.443052	0.0242372	0.0092066	0.779489	2.85024e-17	2.94246e-18	0.75524	1.186e-11	2.38616e-12	2.05176	2.22259e-43	1.72564e-44	-0.228511
CL3346.Contig1_Dmry	-0.349449	0.0757066	1.49855	8.89792e-32	1.848	5.01538e-43	-3.98055	2.70441e-48	0.219206	0.0500908	0.748063	4.83172e-19	-0.528857	1.36455e-10	0.0995357	0.810609	1.23704	0.0134122	1.1375	0.0367042	-0.342781	0.0267508	-2.32193	1.73512e-09	CL3346.Contig1_Dmry	1	4552	-0.528857	1.36455e-10	2.13344e-11	-3.98055	2.70441e-48	5.61172e-49	1.49855	8.89792e-32	7.29016e-33	-0.342781	0.0267508	0.010317	1.1375	0.0367042	0.0130813	-0.349449	0.0757066	0.038998	-2.32193	1.73512e-09	3.345e-10	1.848
CL1436.Contig3_Dmry	-3.41814	1.3304e-24	-0.706269	0.00203507	2.71187	2.0233e-12	-5.68797	0	-0.0917426	0.81104	-0.113769	0.726819	0.0220263	0.983932	-4.24793	0.0256332	2.99048	3.32392e-11	7.2384	4.35294e-18	1.21556	1.19589e-06	-7.36632	9.08778e-20	CL1436.Contig3_Dmry	1	1986	0.0220263	0.983932	0.935006	-5.68797	0	0	-0.706269	0.00203507	0.000653252	1.21556	1.19589e-06	2.46062e-07	7.2384	4.35294e-18	4.36274e-19	-3.41814	1.3304e-24	1.70446e-25	-7.36632	9.08778e-20	1.16785e-20	2.71187
Unigene28231_Dmry	0.64291	0.000754439	0.444302	0.0355403	-0.198608	0.32565	-0.304998	0.033445	-0.0635651	0.811132	0.434341	0.0031799	-0.497906	0.00078092	-0.29134	0.218384	0.836501	1.69579e-08	1.12784	2.86617e-13	-0.694955	0.00103757	0.979962	1.96082e-05	Unigene28231_Dmry	1	2196	-0.497906	0.00078092	0.000222622	-0.304998	0.033445	0.0225156	0.444302	0.0355403	0.0148249	-0.694955	0.00103757	0.000300678	1.12784	2.86617e-13	3.52728e-14	0.64291	0.000754439	0.000267166	0.979962	1.96082e-05	5.07816e-06	-0.198608
Unigene12615_Dmry	-0.631757	0.0116587	1.25491	1.16669e-13	1.88667	2.21472e-24	-3.11548	1.03321e-103	-0.11078	0.644641	0.539653	1.88325e-05	-0.650434	3.47066e-07	-0.789914	0.000490387	-0.588867	0.00933329	0.201048	0.542565	0.0686473	0.659942	-0.543935	0.021503	Unigene12615_Dmry	1	1810	-0.650434	3.47066e-07	6.91212e-08	-3.11548	1.03321e-103	1.40309e-104	1.25491	1.16669e-13	1.66357e-14	0.0686473	0.659942	0.550774	0.201048	0.542565	0.360252	-0.631757	0.0116587	0.0049493	-0.543935	0.021503	0.00857338	1.88667
Unigene31534_Dmry	-2.01707	0.329984	1.60184	0.0948555	3.61891	0.00391123	-1.1193	0.339628	0.607683	0.807094	0.607683	0.767817	0	1.026	-5.39232	0.4321	1.01707	0.613976	6.40939	0.133941	-1.09042	0.125722	-6.40939	0.117998	Unigene31534_Dmry	1	268	0	1.026	0.999732	-1.1193	0.339628	0.28226	1.60184	0.0948555	0.0460716	-1.09042	0.125722	0.0612682	6.40939	0.133941	0.0590768	-2.01707	0.329984	0.216458	-6.40939	0.117998	0.0586378	3.61891
Unigene11289_Dmry	6.49185	0.115188	4.52356	0.62095	-1.96829	0.321631	-0.964551	0.293578	1.62803	0.600653	1.03242	0.72071	0.59561	0.779012	0	1.00558	2.03242	0.361458	2.03242	0.368072	1.04629	0.57034	4.45943	0.613076	Unigene11289_Dmry	1	254	0.59561	0.779012	0.687272	-0.964551	0.293578	0.23447	4.52356	0.62095	0.493566	1.04629	0.57034	0.408038	2.03242	0.368072	0.208424	6.49185	0.115188	0.0632708	4.45943	0.613076	0.512756	-1.96829
CL6721.Contig1_Dmry	0.194537	0.0747732	0.56846	4.20135e-10	0.373923	2.47838e-05	-2.62214	0	0.151553	0.289248	0.641604	3.54198e-11	-0.490051	3.98448e-07	-0.994264	4.13199e-17	0.638251	5.27776e-13	1.63251	1.59841e-56	1.08393	5.38245e-33	0.119299	0.585801	CL6721.Contig1_Dmry	1	2955	-0.490051	3.98448e-07	7.96692e-08	-2.62214	0	0	0.56846	4.20135e-10	7.18074e-11	1.08393	5.38245e-33	3.3455e-34	1.63251	1.59841e-56	6.93834e-58	0.194537	0.0747732	0.038368	0.119299	0.585801	0.43108	0.373923
Unigene26512_Dmry	1.60446	4.49001e-22	0.939879	1.33364e-06	-0.66458	5.68795e-06	-0.494281	6.52836e-20	-0.0339473	0.9815	2.00836	5.66946e-12	-2.04231	3.16518e-12	0.83289	0.0951779	2.3837	2.86738e-14	1.55081	2.14056e-08	3.85561	1.4469e-39	0.10497	0.855993	Unigene26512_Dmry	1	3071	-2.04231	3.16518e-12	4.52472e-13	-0.494281	6.52836e-20	2.03268e-20	0.939879	1.33364e-06	2.92452e-07	3.85561	1.4469e-39	7.679e-41	1.55081	2.14056e-08	3.4792e-09	1.60446	4.49001e-22	6.14852e-23	0.10497	0.855993	0.80122	-0.66458
CL1521.Contig1_Dmry	1.87252	4.53059e-15	-0.448238	0.321338	-2.32076	2.01621e-19	11.7773	2.59612e-129	1.63836	4.59692e-07	-0.233314	0.697301	1.87168	1.4229e-08	2.01495	0.00249613	1.70044	0.0168676	-0.314511	0.674536	1.55908	9.95758e-05	0.440042	0.440309	CL1521.Contig1_Dmry	1	619	1.87168	1.4229e-08	2.54934e-09	11.7773	2.59612e-129	3.07186e-130	-0.448238	0.321338	0.19988	1.55908	9.95758e-05	2.51552e-05	-0.314511	0.674536	0.485238	1.87252	4.53059e-15	7.83262e-16	0.440042	0.440309	0.30452	-2.32076
CL1521.Contig7_Dmry	2.32193	0.207792	3.58496	0.0100854	1.26303	0.206354									4	0.00220745			-4	0.00204098			4	0.00174473	CL1521.Contig7_Dmry	1	3422							3.58496	0.0100854	0.00368506				-4	0.00204098	0.000558118	2.32193	0.207792	0.126232	4	0.00174473	0.000567958	1.26303
CL7149.Contig2_Dmry	-0.319724	0.00139785	-1.08013	2.81422e-23	-0.760405	6.60082e-11	-4.11079	1.57045e-187	0.306839	0.088584	0.686905	8.96705e-07	-0.380067	0.00779522	-0.102726	0.665208	1.17268	2.59098e-18	1.2754	8.5499e-21	0.43915	0.0117991	-0.699211	6.45865e-06	CL7149.Contig2_Dmry	1	2742	-0.380067	0.00779522	0.00265698	-4.11079	1.57045e-187	1.43476e-188	-1.08013	2.81422e-23	2.85748e-24	0.43915	0.0117991	0.00414442	1.2754	8.5499e-21	7.77902e-22	-0.319724	0.00139785	0.000512072	-0.699211	6.45865e-06	1.59903e-06	-0.760405
CL816.Contig9_Dmry	6.50779	3.27508e-18			-6.50779	4.60093e-18	7.7211	2.34031e-44	-8.16993	1.31197e-57	-8.16993	4.42371e-58											-5	1.53128e-06	CL816.Contig9_Dmry	1	3368				7.7211	2.34031e-44	5.06088e-45										6.50779	3.27508e-18	5.0486e-19	-5	1.53128e-06	3.6015e-07	-6.50779
CL816.Contig6_Dmry	2	0.35872	-1	0.994783	-3	0.345332	6.32193	1.06562e-09													2	0.606564			CL816.Contig6_Dmry	1	1909				6.32193	1.06562e-09	4.39666e-10	-1	0.994783	0.993544	2	0.606564	0.472112				2	0.35872	0.251846				-3
Unigene40442_Dmry	0.671563	7.74236e-24	0.791857	3.86898e-34	0.120294	0.0548474	0.158748	3.54516e-05	0.214594	0.00460292	0.860794	1.03163e-48	-0.6462	9.60974e-30	-0.995034	1.03245e-46	0.271302	1.60967e-06	1.26634	7.48777e-84	0.316234	2.9265e-07	0.0199684	0.962942	Unigene40442_Dmry	1	10686	-0.6462	9.60974e-30	7.60722e-31	0.158748	3.54516e-05	1.81865e-05	0.791857	3.86898e-34	3.00158e-35	0.316234	2.9265e-07	5.69678e-08	1.26634	7.48777e-84	2.40224e-85	0.671563	7.74236e-24	1.00865e-24	0.0199684	0.962942	0.9126	0.120294
CL931.Contig2_Dmry	-0.389042	0.00401261	1.8051	5.39033e-100	2.19415	1.04789e-129	-1.43907	4.42636e-55	-0.527711	5.99833e-07	1.41188	1.41084e-89	-1.93959	4.86588e-140	-0.58733	9.67767e-06	1.27286	2.45785e-47	1.86018	2.19764e-81	0.894261	2.63879e-38	-0.400753	0.0032562	CL931.Contig2_Dmry	1	5632	-1.93959	4.86588e-140	1.30832e-141	-1.43907	4.42636e-55	8.58034e-56	1.8051	5.39033e-100	1.95456e-101	0.894261	2.63879e-38	1.43871e-39	1.86018	2.19764e-81	7.24482e-83	-0.389042	0.00401261	0.0015603	-0.400753	0.0032562	0.00110524	2.19415
CL931.Contig1_Dmry	7.32193	5.91479e-59	7.05528	9.90317e-49	-0.266646	0.138			4.25239	5.53339e-182	4.50125	7.8018e-225	-0.248865	0.00116255	-0.300754	0.102555	1.21906	1.50954e-28	1.51982	2.66633e-39	-3.71882	3.97129e-20	7.2384	1.08758e-55	CL931.Contig1_Dmry	1	6100	-0.248865	0.00116255	0.00034152				7.05528	9.90317e-49	5.952e-50	-3.71882	3.97129e-20	3.79622e-21	1.51982	2.66633e-39	1.51326e-40	7.32193	5.91479e-59	4.05418e-60	7.2384	1.08758e-55	7.06604e-57	-0.266646
CL931.Contig3_Dmry	-0.83399	2.25701e-09	1.14229	1.36008e-31	1.97628	1.97662e-70	-2.71696	1.29834e-220	-8.52356	1.59041e-136	0.430634	5.31211e-06	-8.9542	1.76671e-184	-0.23349	0.239387	0.215268	0.182544	0.448758	0.00347773	0.954025	2.74775e-23	-0.518467	0.000386153	CL931.Contig3_Dmry	1	6145	-8.9542	1.76671e-184	3.96496e-186	-2.71696	1.29834e-220	1.04321e-221	1.14229	1.36008e-31	1.11771e-32	0.954025	2.74775e-23	2.31754e-24	0.448758	0.00347773	0.000988124	-0.83399	2.25701e-09	5.09956e-10	-0.518467	0.000386153	0.000115562	1.97628
CL760.Contig4_Dmry	6.85798	2.24058e-09			-6.85798	2.57638e-09	10.2384	5.67571e-101							-5.67243	0.000564562	-1.5025	0.0781198	4.16993	0.135972	0.540133	0.0598517			CL760.Contig4_Dmry	1	1358				10.2384	5.67571e-101	7.81646e-102				0.540133	0.0598517	0.0252786	4.16993	0.135972	0.0590768	6.85798	2.24058e-09	5.03658e-10				-6.85798
CL1293.Contig1_Dmry	-1.92283	1.27663e-17	-7.50779	6.76896e-50	-5.58496	2.17824e-13	-7.02237	5.4979e-39	-8.36194	6.39951e-181	-2.04906	4.34887e-67	-6.31288	3.49659e-42							-5.20945	9.49804e-10			CL1293.Contig1_Dmry	1	4623	-6.31288	3.49659e-42	2.15454e-43	-7.02237	5.4979e-39	1.26363e-39	-7.50779	6.76896e-50	3.99044e-51	-5.20945	9.49804e-10	1.54528e-10				-1.92283	1.27663e-17	2.0151e-18				-5.58496
CL1293.Contig5_Dmry	6.70044	2.93607e-31	8.65105	3.61962e-120	1.95061	1.77122e-41	-1.08662	2.61133e-20	0.66335	1.7961e-06	1.36663	5.18006e-32	-0.703282	4.51445e-11	1.09818	1.23822e-07	-6.14975	7.56157e-21	-7.24793	1.22272e-45	1.99435	2.91095e-27	0.981141	1.43967e-06	CL1293.Contig5_Dmry	1	4965	-0.703282	4.51445e-11	6.8424e-12	-1.08662	2.61133e-20	8.06204e-21	8.65105	3.61962e-120	1.1689e-121	1.99435	2.91095e-27	2.13788e-28	-7.24793	1.22272e-45	6.29338e-47	6.70044	2.93607e-31	3.19662e-32	0.981141	1.43967e-06	3.37572e-07	1.95061
Unigene132_Dmry	-0.613277	0.0159606	0.630129	0.00203632	1.24341	5.05265e-09	1.66742	0.000215908	-0.405619	0.00352338	-1.12621	5.47339e-16	0.72059	2.9004e-06	-0.384664	0.200681	-0.623852	0.0216356	-0.239188	0.507696	1.06133	6.87122e-13	-0.145979	0.632505	Unigene132_Dmry	1	1740	0.72059	2.9004e-06	6.23708e-07	1.66742	0.000215908	0.000117035	0.630129	0.00203632	0.000654356	1.06133	6.87122e-13	9.18712e-14	-0.239188	0.507696	0.333968	-0.613277	0.0159606	0.00687632	-0.145979	0.632505	0.475366	1.24341
Unigene17697_Dmry	-1.05126	1.56896e-08	0.105645	0.641881	1.15691	2.427e-10	1.82103	0.00737852	0.421789	0.00606413	0.201752	0.23239	0.220037	0.167873	-1.18703	1.92826e-08	-0.821746	6.95343e-05	0.365284	0.20561	1.63628	2.26445e-39	-0.0322403	0.867707	Unigene17697_Dmry	1	1936	0.220037	0.167873	0.0847924	1.82103	0.00737852	0.00456598	0.105645	0.641881	0.492968	1.63628	2.26445e-39	1.20485e-40	0.365284	0.20561	0.0982364	-1.05126	1.56896e-08	3.71544e-09	-0.0322403	0.867707	0.814422	1.15691
Unigene17695_Dmry	-0.146841	0.356996	1.21391	1.45486e-30	1.36075	1.10183e-36	-2.37514	3.44228e-97	0.290564	0.00207561	0.54299	3.5347e-11	-0.252426	0.00268604	-0.383495	0.000203937	-0.396029	9.63169e-05	-0.0125344	0.944273	-0.0691836	0.750998	1.36757	3.7544e-27	Unigene17695_Dmry	1	3701	-0.252426	0.00268604	0.00083365	-2.37514	3.44228e-97	4.85616e-98	1.21391	1.45486e-30	1.22795e-31	-0.0691836	0.750998	0.6551	-0.0125344	0.944273	0.885056	-0.146841	0.356996	0.252672	1.36757	3.7544e-27	3.96244e-28	1.36075
CL4887.Contig1_Dmry	6.65821	1.1401e-09	2.32193	0.630744	-4.33628	2.12058e-08	8.35755	1.72435e-32							0	0.99998	3	0.399049	3	0.406497			-3	0.375379	CL4887.Contig1_Dmry	1	1599				8.35755	1.72435e-32	4.31102e-33	2.32193	0.630744	0.493566				3	0.406497	0.241692	6.65821	1.1401e-09	2.52446e-10	-3	0.375379	0.240612	-4.33628
CL4887.Contig3_Dmry	10.5755	0	1.22239	0.505701	-9.35315	0	14.5527	0	3	0.169899			3	0.130702	-3	0.260422	-3	0.236862			5.24793	9.79288e-06			CL4887.Contig3_Dmry	1	2470	3	0.130702	0.0624618	14.5527	0	0	1.22239	0.505701	0.366982	5.24793	9.79288e-06	2.2114e-06				10.5755	0	0				-9.35315
CL949.Contig1_Dmry			8.51964	5.94473e-99	8.51964	2.01983e-99			0.0734354	0.709853	0.708818	1.72182e-12	-0.635383	2.48236e-10	0.601451	0.209236	1.14202	0.00121466	0.540568	0.126294	-5.08746	1.26333e-08	5.45943	8.8592e-12	CL949.Contig1_Dmry	1	4482	-0.635383	2.48236e-10	3.9586e-11				8.51964	5.94473e-99	2.17154e-100	-5.08746	1.26333e-08	2.2114e-09	0.540568	0.126294	0.0543534				5.45943	8.8592e-12	1.52438e-12	8.51964
CL6187.Contig2_Dmry	8.21432	3.69394e-43	7.10852	7.77795e-20	-1.10579	3.0122e-07	-0.730317	7.06432e-06	-0.185867	0.539061	-0.912848	3.54938e-05	0.726982	0.00186586	1.59756	3.13753e-05	-5.24793	1.97274e-05	-6.84549	1.24816e-16	-9.1267	1.80524e-77	-0.555389	0.0531788	CL6187.Contig2_Dmry	1	2442	0.726982	0.00186586	0.000568516	-0.730317	7.06432e-06	3.45858e-06	7.10852	7.77795e-20	8.78146e-21	-9.1267	1.80524e-77	5.20208e-79	-6.84549	1.24816e-16	1.32402e-17	8.21432	3.69394e-43	3.2068e-44	-0.555389	0.0531788	0.0233798	-1.10579
Unigene4731_Dmry	1	1.56135e-09	0.921997	6.12036e-08	-0.0780025	0.653185	-1.24684	3.41822e-32	0.167516	0.459784	0.866174	8.36907e-11	-0.698658	1.19482e-07	0.455499	0.0491568	2.73653	1.64599e-97	2.28103	4.20496e-79	-0.296075	0.179143	1.48165	8.5165e-10	Unigene4731_Dmry	1	2803	-0.698658	1.19482e-07	2.29154e-08	-1.24684	3.41822e-32	8.58256e-33	0.921997	6.12036e-08	1.19984e-08	-0.296075	0.179143	0.0919864	2.28103	4.20496e-79	1.41101e-80	1	1.56135e-09	3.48452e-10	1.48165	8.5165e-10	1.61847e-10	-0.0780025
CL6362.Contig2_Dmry	-0.548658	0.0329021	0.303042	0.206746	0.851701	0.000187393	-4.20477	3.21677e-97	0.0900753	0.778087	0.477322	0.0124116	-0.387246	0.0472437	-0.143274	0.685104	-0.23304	0.510767	-0.089766	0.804312	-0.786826	0.00208819	-0.225736	0.44383	CL6362.Contig2_Dmry	1	897	-0.387246	0.0472437	0.0194452	-4.20477	3.21677e-97	4.53696e-98	0.303042	0.206746	0.114899	-0.786826	0.00208819	0.000634396	-0.089766	0.804312	0.723056	-0.548658	0.0329021	0.0151349	-0.225736	0.44383	0.309072	0.851701
Unigene28129_Dmry	-1.76419	8.02101e-64	-0.123816	0.205206	1.64037	9.96479e-53	-3.46222	4.504e-282	-0.201634	0.0340874	0.0420352	0.666909	-0.243669	0.00424907	-0.29956	0.010102	-0.279965	0.0158194	0.0195955	0.896082	0.342741	0.000110236	0.147899	0.302062	Unigene28129_Dmry	1	3297	-0.243669	0.00424907	0.00137508	-3.46222	4.504e-282	2.97184e-283	-0.123816	0.205206	0.113646	0.342741	0.000110236	2.79654e-05	0.0195955	0.896082	0.834624	-1.76419	8.02101e-64	5.14208e-65	0.147899	0.302062	0.182129	1.64037
CL1150.Contig1_Dmry	-0.628286	0.00011134	-0.426746	0.0106983	0.20154	0.307188	-2.66358	3.05004e-107	-0.334419	0.116651	0.323349	0.0647563	-0.657768	8.58999e-05	-1.95058	2.5064e-21	-0.423696	0.0191872	1.52689	9.00832e-12	-0.218019	0.455415	-0.344133	0.31052	CL1150.Contig1_Dmry	1	1094	-0.657768	8.58999e-05	2.14928e-05	-2.66358	3.05004e-107	4.05674e-108	-0.426746	0.0106983	0.00395656	-0.218019	0.455415	0.306708	1.52689	9.00832e-12	1.19813e-12	-0.628286	0.00011134	3.57934e-05	-0.344133	0.31052	0.187686	0.20154
CL2936.Contig5_Dmry	-1.57638	4.26673e-22	-0.226465	0.13917	1.34991	3.2661e-15	-1.62852	1.25285e-13	0.267413	0.386229	1.83158	2.99577e-31	-1.56417	5.13298e-25	0.517293	0.0139642	-0.877064	0.000757035	-1.39436	3.96342e-10	0.308037	0.0612623	-1.91682	2.23011e-57	CL2936.Contig5_Dmry	1	1406	-1.56417	5.13298e-25	4.5866e-26	-1.62852	1.25285e-13	4.52124e-14	-0.226465	0.13917	0.0735806	0.308037	0.0612623	0.0258992	-1.39436	3.96342e-10	5.7662e-11	-1.57638	4.26673e-22	5.83924e-23	-1.91682	2.23011e-57	1.41924e-58	1.34991
CL2936.Contig1_Dmry	3.02984	7.07967e-157	-0.130629	0.613388	-3.16046	4.07726e-162	3.3171	0	-0.686212	0.00304904	-0.611025	0.00650617	-0.0751875	0.786178	-1.42925	8.94074e-07	-1.48755	3.67982e-07	-0.0582986	0.938693	-1.739	2.57379e-07	-1.86927	3.78188e-13	CL2936.Contig1_Dmry	1	1686	-0.0751875	0.786178	0.700972	3.3171	0	0	-0.130629	0.613388	0.510996	-1.739	2.57379e-07	4.98084e-08	-0.0582986	0.938693	0.879174	3.02984	7.07967e-157	2.11288e-158	-1.86927	3.78188e-13	6.1056e-14	-3.16046
Unigene15654_Dmry	12.4218	0			-12.4218	0	14.6763	0	1.58496	0.720939			1.58496	0.662482	-1.58496	0.698959	1	0.719268	2.58496	0.409688	4.58496	0.00878898	-2.58496	0.378108	Unigene15654_Dmry	1	1777	1.58496	0.662482	0.499878	14.6763	0	0				4.58496	0.00878898	0.00301714	2.58496	0.409688	0.241692	12.4218	0	0	-2.58496	0.378108	0.240612	-12.4218
Unigene20965_Dmry	-0.475005	3.80182e-05	0.503503	2.40472e-07	0.978508	7.81216e-22	-4.44606	0	-0.0218528	0.900893	0.847322	4.45362e-28	-0.869175	4.51053e-29	0.19376	0.0944185	-0.140405	0.339773	-0.334165	0.00249897	-0.119403	0.521579	0.994163	2.15481e-18	Unigene20965_Dmry	1	1634	-0.869175	4.51053e-29	3.63922e-30	-4.44606	0	0	0.503503	2.40472e-07	4.94052e-08	-0.119403	0.521579	0.365562	-0.334165	0.00249897	0.000693196	-0.475005	3.80182e-05	1.16453e-05	0.994163	2.15481e-18	2.8882e-19	0.978508
Unigene19781_Dmry	1.39734	0.0700359	2.27907	0.000213387	0.881737	0.0832331	-6.0607	9.53501e-35	-0.570749	0.363339	0.989247	0.00544988	-1.56	3.59648e-05	-0.675443	0.108933	-2.02209	7.58863e-06	-1.34665	0.0143154	-0.438689	0.527434	1.93161	0.000796572	Unigene19781_Dmry	1	760	-1.56	3.59648e-05	8.62352e-06	-6.0607	9.53501e-35	2.31384e-35	2.27907	0.000213387	5.94014e-05	-0.438689	0.527434	0.370012	-1.34665	0.0143154	0.0046147	1.39734	0.0700359	0.0357062	1.93161	0.000796572	0.000247974	0.881737
Unigene42327_Dmry	2	0.336104	2.59904	0.130384	0.599038	0.605075	-9.59432	6.02977e-15	1.0061	0.290749	1.28728	0.088844	-0.281182	0.711972	-0.712902	0.461827	-0.680721	0.456582	0.0321804	1.01442	0.707819	0.445529	0.645891	0.60941	Unigene42327_Dmry	1	326	-0.281182	0.711972	0.597098	-9.59432	6.02977e-15	2.10084e-15	2.59904	0.130384	0.0675334	0.707819	0.445529	0.297734	0.0321804	1.01442	0.962614	2	0.336104	0.22106	0.645891	0.60941	0.452358	0.599038
CL2586.Contig4_Dmry	-3.06328	1.50258e-51	-2.16058	8.3698e-35	0.902703	0.0060519	-3.0199	3.61114e-16	0.192645	0.37593	-0.568388	0.00196524	0.761033	8.82564e-06	0.358048	0.328799	-1.62619	3.12573e-05	-1.98423	3.5528e-08	-0.512335	0.16467	0.0815299	0.781127	CL2586.Contig4_Dmry	1	1916	0.761033	8.82564e-06	1.9821e-06	-3.0199	3.61114e-16	1.22073e-16	-2.16058	8.3698e-35	6.42918e-36	-0.512335	0.16467	0.083126	-1.98423	3.5528e-08	5.88082e-09	-3.06328	1.50258e-51	1.1471e-52	0.0815299	0.781127	0.716034	0.902703
Unigene1476_Dmry	1.73094	0.110199	1.60486	0.163524	-0.12608	0.893539	-0.525461	0.570292	0.83677	0.349084	1.42173	0.0219776	-0.584963	0.354246	-0.913911	0.352477	0.0139392	1.02003	0.92785	0.31415	1.07325	0.570017	2.77259	0.0896981	Unigene1476_Dmry	1	241	-0.584963	0.354246	0.21131	-0.525461	0.570292	0.502294	1.60486	0.163524	0.087864	1.07325	0.570017	0.408038	0.92785	0.31415	0.172434	1.73094	0.110199	0.058583	2.77259	0.0896981	0.042766	-0.12608
Unigene42084_Dmry	0.975752	0.00202218	1.62838	1.49244e-09	0.652632	0.00579794	-0.792429	6.86643e-06	-0.135947	0.725708	1.35273	1.36025e-13	-1.48868	1.90751e-15	-0.401814	0.344224	0.234864	0.534493	0.636678	0.063595	-0.357729	0.32191	0.411532	0.369353	Unigene42084_Dmry	1	1511	-1.48868	1.90751e-15	2.33304e-16	-0.792429	6.86643e-06	3.3609e-06	1.62838	1.49244e-09	2.63718e-10	-0.357729	0.32191	0.188308	0.636678	0.063595	0.0245448	0.975752	0.00202218	0.00075035	0.411532	0.369353	0.24183	0.652632
Unigene26299_Dmry	-0.143063	0.700243	0.694997	0.0121148	0.83806	0.00203838	-1.15829	3.13811e-08	0.277534	0.461294	1.29546	1.38789e-09	-1.01792	9.09531e-07	-0.286471	0.607183	0.209638	0.654869	0.496109	0.2423	-0.958777	0.00224941	0.734189	0.138475	Unigene26299_Dmry	1	982	-1.01792	9.09531e-07	1.86998e-07	-1.15829	3.13811e-08	1.37185e-08	0.694997	0.0121148	0.004541	-0.958777	0.00224941	0.000688634	0.496109	0.2423	0.123876	-0.143063	0.700243	0.609584	0.734189	0.138475	0.0716538	0.83806
CL4954.Contig2_Dmry	0.51245	0.243772	2.96782	4.72495e-37	2.45537	1.35826e-30	1.23516	3.17685e-12	-1.80735	0.604643	3	0.000170939	-4.80735	6.99619e-06	2.65711	1.35336e-10	4.39496	4.90666e-53	1.73785	1.41884e-20	1.84633	8.65539e-101	2.77259	3.80742e-11	CL4954.Contig2_Dmry	1	2064	-4.80735	6.99619e-06	1.55409e-06	1.23516	3.17685e-12	1.1964e-12	2.96782	4.72495e-37	3.4619e-38	1.84633	8.65539e-101	1.95888e-102	1.73785	1.41884e-20	1.29659e-21	0.51245	0.243772	0.153837	2.77259	3.80742e-11	6.74772e-12	2.45537
Unigene37_Dmry	-0.357909	7.58364e-05	-0.576816	6.35767e-10	-0.218907	0.0456836	-2.92353	0	-0.229123	0.0999058	-0.0624181	0.659552	-0.166705	0.228515	-0.432274	0.000155	0.129903	0.24437	0.562177	8.99822e-08	1.63944	6.76733e-54	0.113808	0.481518	Unigene37_Dmry	1	1822	-0.166705	0.228515	0.121052	-2.92353	0	0	-0.576816	6.35767e-10	1.10027e-10	1.63944	6.76733e-54	2.69694e-55	0.562177	8.99822e-08	1.54324e-08	-0.357909	7.58364e-05	2.38708e-05	0.113808	0.481518	0.338826	-0.218907
Unigene30894_Dmry	-0.288176	7.36581e-05	0.691935	1.46116e-31	0.980111	4.11859e-57	-3.11245	4.51871e-263	-0.225778	0.00185626	0.286182	2.39722e-06	-0.511961	7.96877e-17	0.103193	0.432154	0.976683	1.05258e-29	0.87349	1.76101e-24	-0.464108	2.28174e-11	0.0162406	0.972051	Unigene30894_Dmry	1	4016	-0.511961	7.96877e-17	9.24426e-18	-3.11245	4.51871e-263	3.16308e-264	0.691935	1.46116e-31	1.20246e-32	-0.464108	2.28174e-11	3.35286e-12	0.87349	1.76101e-24	1.42651e-25	-0.288176	7.36581e-05	2.31718e-05	0.0162406	0.972051	0.92179	0.980111
Unigene42174_Dmry	0.597241	8.29663e-08	1.39055	1.51159e-49	0.793314	1.24008e-20	-3.58192	3.63261e-193	0.485829	6.72404e-08	1.29692	3.95909e-69	-0.811087	3.82477e-32	-0.218871	0.154675	0.790943	2.78191e-15	1.00981	1.85092e-22	0.124328	0.157115	-0.512602	8.42355e-06	Unigene42174_Dmry	1	4781	-0.811087	3.82477e-32	2.86076e-33	-3.58192	3.63261e-193	3.24128e-194	1.39055	1.51159e-49	8.9604e-51	0.124328	0.157115	0.0787502	1.00981	1.85092e-22	1.5952e-23	0.597241	8.29663e-08	2.0587e-08	-0.512602	8.42355e-06	2.1005e-06	0.793314
Unigene13741_Dmry	0.631256	0.235778	0.237989	0.708582	-0.393267	0.45717	-1.97085	0.000340101	0.0695409	0.93697	0.598749	0.216251	-0.529209	0.283569	0.307573	0.683494	1.39436	0.000414092	1.08678	0.00498387	-0.23091	0.652495	2.29336	0.000806533	Unigene13741_Dmry	1	517	-0.529209	0.283569	0.16217	-1.97085	0.000340101	0.000186036	0.237989	0.708582	0.606826	-0.23091	0.652495	0.5264	1.08678	0.00498387	0.001453	0.631256	0.235778	0.148543	2.29336	0.000806533	0.000251504	-0.393267
Unigene33422_Dmry	7.34873	5.78339e-10			-7.34873	6.74897e-10	9.19967	5.2153e-37																	Unigene33422_Dmry	1	1028				9.19967	5.2153e-37	1.22937e-37										7.34873	5.78339e-10	1.26533e-10				-7.34873
CL104.Contig2_Dmry	-0.927711	5.04125e-08	-0.828175	1.21433e-06	0.0995357	0.674384	-2.46186	0	-0.630243	0.0523348	0.859657	8.95022e-05	-1.4899	2.28246e-10	-1.03103	0.161915	0.252766	0.712924	1.28379	0.0539748	1.27501	1.53637e-06	-1.86876	0.000372168	CL104.Contig2_Dmry	1	2142	-1.4899	2.28246e-10	3.62764e-11	-2.46186	0	0	-0.828175	1.21433e-06	2.64962e-07	1.27501	1.53637e-06	3.20096e-07	1.28379	0.0539748	0.0204898	-0.927711	5.04125e-08	1.23188e-08	-1.86876	0.000372168	0.000111156	0.0995357
Unigene37119_Dmry	12.0126	0			-12.0126	0	14.3667	0									1.58496	0.668952	1.58496	0.672253	3.16993	0.211118	-2.58496	0.380261	Unigene37119_Dmry	1	1677				14.3667	0	0				3.16993	0.211118	0.111445	1.58496	0.672253	0.48886	12.0126	0	0	-2.58496	0.380261	0.240612	-12.0126
CL5684.Contig1_Dmry	-0.121991	0.837753	0.950418	0.0054112	1.07241	0.00180032	-4.45346	4.2202e-52	-0.475579	0.227758	0.0196288	1.01424	-0.495208	0.161786	-1.51096	8.75333e-06	-1.6105	1.50264e-06	-0.0995357	0.809706	1.12611	2.05242e-05	5.90689	9.76855e-08	CL5684.Contig1_Dmry	1	2127	-0.495208	0.161786	0.081574	-4.45346	4.2202e-52	8.42142e-53	0.950418	0.0054112	0.00188259	1.12611	2.05242e-05	4.78704e-06	-0.0995357	0.809706	0.730786	-0.121991	0.837753	0.783328	5.90689	9.76855e-08	2.09376e-08	1.07241
CL7145.Contig2_Dmry	-1.06848	1.06154e-45	-0.543757	1.35872e-14	0.524723	6.07683e-10	-4.16037	0	-0.364972	1.86401e-05	-0.172502	0.0481722	-0.192471	0.041365	0.308301	0.00185838	0.603729	4.83868e-12	0.295428	0.000865374	1.16153	1.94108e-41	0.447664	7.14434e-06	CL7145.Contig2_Dmry	1	1500	-0.192471	0.041365	0.0168082	-4.16037	0	0	-0.543757	1.35872e-14	1.86395e-15	1.16153	1.94108e-41	9.89652e-43	0.295428	0.000865374	0.000223562	-1.06848	1.06154e-45	8.80414e-47	0.447664	7.14434e-06	1.77245e-06	0.524723
Unigene41288_Dmry	0.651878	0.127148	-0.289507	0.617957	-0.941385	0.0275029	-0.120294	0.955683	0	1.03152	1.17468	0.297238	-1.17468	0.308994	-4.64386	0.701106	-4.64386	0.640732			-4.70044	0.651042	-7.66534	0.0094755	Unigene41288_Dmry	1	230	-1.17468	0.308994	0.179715	-0.120294	0.955683	0.940246	-0.289507	0.617957	0.498956	-4.70044	0.651042	0.528688				0.651878	0.127148	0.0712326	-7.66534	0.0094755	0.00348254	-0.941385
CL7505.Contig1_Dmry	-1.06694	7.57478e-11	-0.741232	4.01084e-06	0.325703	0.113384	-1.46896	1.05411e-31	-0.954344	2.62378e-16	-1.64804	5.69086e-38	0.693695	1.33843e-05	0.291284	0.343737	0.708318	0.00173155	0.417034	0.0788849	0.730552	8.35347e-08	-0.471371	0.0360249	CL7505.Contig1_Dmry	1	653	0.693695	1.33843e-05	3.05086e-06	-1.46896	1.05411e-31	2.66184e-32	-0.741232	4.01084e-06	9.16656e-07	0.730552	8.35347e-08	1.55458e-08	0.417034	0.0788849	0.0316732	-1.06694	7.57478e-11	1.57833e-11	-0.471371	0.0360249	0.0152859	0.325703
CL4313.Contig1_Dmry							-3.33023	6.50627e-56			8.08215	1.67496e-42	-8.08215	2.9679e-42			6.40939	3.04217e-13	6.40939	2.78596e-13					CL4313.Contig1_Dmry	1	2619	-8.08215	2.9679e-42	1.82525e-43	-3.33023	6.50627e-56	1.25164e-56							6.40939	2.78596e-13	3.42388e-14
Unigene12396_Dmry	0.74396	2.13733e-08	0.607261	1.27247e-05	-0.136699	0.339082	-2.04423	0	-0.042843	0.861909	1.03798	2.37564e-18	-1.08083	1.94983e-19	0.0328646	0.917678	1.15731	1.93482e-09	1.12445	5.96262e-09	0.686154	2.95464e-06	0.706953	0.0145348	Unigene12396_Dmry	1	1873	-1.08083	1.94983e-19	2.06162e-20	-2.04423	0	0	0.607261	1.27247e-05	3.05984e-06	0.686154	2.95464e-06	6.3129e-07	1.12445	5.96262e-09	9.30612e-10	0.74396	2.13733e-08	5.11354e-09	0.706953	0.0145348	0.00559844	-0.136699
CL7385.Contig1_Dmry	1.76275	5.43307e-13	2.59674	4.41472e-36	0.83399	8.42476e-08	1.42777	7.94421e-53	0.202493	0.322014	0.8158	7.79212e-10	-0.613307	2.97139e-06	-0.776981	6.24122e-06	-0.0951572	0.644357	0.681824	8.89347e-05	-1.14202	1.1284e-11	3.12553	2.05324e-23	CL7385.Contig1_Dmry	1	3299	-0.613307	2.97139e-06	6.3915e-07	1.42777	7.94421e-53	1.57542e-53	2.59674	4.41472e-36	3.2879e-37	-1.14202	1.1284e-11	1.62692e-12	0.681824	8.89347e-05	2.0156e-05	1.76275	5.43307e-13	1.02609e-13	3.12553	2.05324e-23	2.38556e-24	0.83399
Unigene35581_Dmry	1.38109	0.0354013	1.18107	0.0991671	-0.200025	0.73636	0.0874628	0.934801	-0.159576	0.859086	0.703342	0.199155	-0.862918	0.116314	0.152851	0.83596	1.05413	0.0348131	0.901282	0.0749323	2.28735	4.71576e-05	1.83432	0.020026	Unigene35581_Dmry	1	495	-0.862918	0.116314	0.0541794	0.0874628	0.934801	0.909362	1.18107	0.0991671	0.0483102	2.28735	4.71576e-05	1.14583e-05	0.901282	0.0749323	0.0298464	1.38109	0.0354013	0.0167229	1.83432	0.020026	0.00793654	-0.200025
CL4406.Contig4_Dmry	3.36158	1.8354e-46	2.63151	3.31377e-22	-0.730079	3.60149e-06	1.95889	8.0904e-30	1.30212	3.50222e-10	2.19878	6.5032e-38	-0.89666	2.37023e-10	-0.327952	0.231205	1.7754	1.32776e-36	2.10335	9.62401e-46	1.62263	1.64515e-12	7.90087	1.60094e-27	CL4406.Contig4_Dmry	1	1938	-0.89666	2.37023e-10	3.7737e-11	1.95889	8.0904e-30	2.10252e-30	2.63151	3.31377e-22	3.47838e-23	1.62263	1.64515e-12	2.2521e-13	2.10335	9.62401e-46	4.94744e-47	3.36158	1.8354e-46	1.50559e-47	7.90087	1.60094e-27	1.67064e-28	-0.730079
CL3046.Contig1_Dmry			3.32193	0.120224	3.32193	0.103526	-10.5868	3.46902e-220															-4.70044	0.00130594	CL3046.Contig1_Dmry	1	2228				-10.5868	3.46902e-220	2.79134e-221	3.32193	0.120224	0.0605084										-4.70044	0.00130594	0.000418972	3.32193
CL3046.Contig3_Dmry	1.15663	1.40301e-12	1.73763	1.4446e-32	0.580999	2.73484e-06	-2.38362	3.25199e-119	0.177717	0.282618	0.883916	1.77866e-17	-0.7062	4.4358e-12	-0.279382	0.152469	0.452642	0.00100952	0.732025	2.17165e-07	-0.543077	0.000156428	7.45533	9.42668e-53	CL3046.Contig3_Dmry	1	2512	-0.7062	4.4358e-12	6.38844e-13	-2.38362	3.25199e-119	4.06566e-120	1.73763	1.4446e-32	1.15783e-33	-0.543077	0.000156428	4.0515e-05	0.732025	2.17165e-07	3.82964e-08	1.15663	1.40301e-12	2.70664e-13	7.45533	9.42668e-53	6.37926e-54	0.580999
CL3046.Contig2_Dmry	-7.72792	1.11199e-32	-0.920566	0.000175044	6.80735	4.92029e-17	-3.89724	1.91991e-87	-0.130787	0.75956	-0.173536	0.64647	0.0427496	0.918823	-2.11412	3.39928e-21	-8.47168	3.50641e-54	-6.35755	1.45561e-12	6.94251	1.47713e-18	-1.87127	7.58089e-16	CL3046.Contig2_Dmry	1	2560	0.0427496	0.918823	0.86424	-3.89724	1.91991e-87	2.87862e-88	-0.920566	0.000175044	4.7993e-05	6.94251	1.47713e-18	1.50651e-19	-6.35755	1.45561e-12	1.85602e-13	-7.72792	1.11199e-32	1.17583e-33	-1.87127	7.58089e-16	1.10517e-16	6.80735
Unigene18883_Dmry	0.261125	0.83579	-0.710493	0.622558	-0.971618	0.462193	-4.98026	2.10687e-08	4.64386	0.700588			4.64386	0.646899							-0.93546	0.553575	-5.64386	0.371101	Unigene18883_Dmry	1	231	4.64386	0.646899	0.499878	-4.98026	2.10687e-08	9.12536e-09	-0.710493	0.622558	0.520604	-0.93546	0.553575	0.392128				0.261125	0.83579	0.781066	-5.64386	0.371101	0.240612	-0.971618
CL3054.Contig1_Dmry	-0.00624544	0.987165	0.854215	1.64518e-22	0.860461	5.17709e-23	-10.8337	0	-0.0981343	0.570025	1.31076	3.01458e-58	-1.4089	1.14889e-64	-0.272655	0.0815473	0.806732	7.71183e-15	1.07939	2.4155e-23	0.641172	1.72361e-13	1.31667	2.77147e-15	CL3054.Contig1_Dmry	1	4552	-1.4089	1.14889e-64	5.25894e-66	-10.8337	0	0	0.854215	1.64518e-22	1.70578e-23	0.641172	1.72361e-13	2.23292e-14	1.07939	2.4155e-23	2.02076e-24	-0.00624544	0.987165	0.942908	1.31667	2.77147e-15	4.14022e-16	0.860461
CL3054.Contig2_Dmry							9.2503	1.99046e-16	-4.64386	0.46492	1.28688	0.423372	-5.93074	0.0714856											CL3054.Contig2_Dmry	1	461	-5.93074	0.0714856	0.031273	9.2503	1.99046e-16	6.69542e-17
CL3054.Contig5_Dmry	0.264763	0.204918	-7.11894	1.42147e-36	-7.3837	3.02283e-44	-1.21261	1.2839e-17	0.537449	3.48246e-08	-1.25496	8.91979e-23	1.7924	7.13823e-55	-0.914883	1.19073e-05	-7.49985	1.12101e-47	-6.58496	1.12688e-25	-1.30666	6.66387e-10	-0.70044	0.00107833	CL3054.Contig5_Dmry	1	4424	1.7924	7.13823e-55	3.66656e-56	-1.21261	1.2839e-17	4.19646e-18	-7.11894	1.42147e-36	1.05102e-37	-1.30666	6.66387e-10	1.07465e-10	-6.58496	1.12688e-25	8.70846e-27	0.264763	0.204918	0.12655	-0.70044	0.00107833	0.000341624	-7.3837
Unigene36752_Dmry							0.4325	2.86525e-05	0	0.679316	0	0.622849			0.169925	0.792009	3.23522	1.82924e-40	3.06529	1.17367e-38	-2.39689	2.86615e-29	4.75489	9.76202e-08	Unigene36752_Dmry	1	4759				0.4325	2.86525e-05	1.45465e-05				-2.39689	2.86615e-29	1.98367e-30	3.06529	1.17367e-38	6.7451e-40				4.75489	9.76202e-08	2.09376e-08
Unigene36754_Dmry	-1	0.0868555	0.291231	0.611283	1.29123	0.0143762	-3.80735	0.0721635	0.326501	0.455931	-1.27684	0.00428348	1.60334	5.73193e-05	5.75489	4.5746e-05	6.22882	2.58811e-07	0.473931	0.407822	1.558	7.138e-06	5.75489	3.61257e-05	Unigene36754_Dmry	1	1624	1.60334	5.73193e-05	1.40111e-05	-3.80735	0.0721635	0.0509986	0.291231	0.611283	0.46695	1.558	7.138e-06	1.58429e-06	0.473931	0.407822	0.24879	-1	0.0868555	0.0454012	5.75489	3.61257e-05	9.57106e-06	1.29123
CL3561.Contig1_Dmry	-0.430792	0.00898833	-0.0108883	0.999922	0.419903	0.0101272	-2.78727	3.40049e-152	-0.366597	0.0518954	1.14229	4.04187e-23	-1.50889	1.19191e-34	0.0995357	0.536977	0.0741233	0.655492	-0.0254124	0.871419	-0.25258	0.25311	3.36847	1.70002e-64	CL3561.Contig1_Dmry	1	2662	-1.50889	1.19191e-34	8.46756e-36	-2.78727	3.40049e-152	3.60254e-153	-0.0108883	0.999922	0.950882	-0.25258	0.25311	0.142192	-0.0254124	0.871419	0.804388	-0.430792	0.00898833	0.0036903	3.36847	1.70002e-64	1.00151e-65	0.419903
CL3561.Contig4_Dmry	1.16993	0.334152	1.48543	0.214452	0.315502	0.7838	-2.54279	3.6705e-08	-1.87971	0.120271	0.666263	0.438623	-2.54597	0.00696711	-1.53504	0.0551201	-1.29177	0.10126	0.243271	0.805199	-6.08746	0.0459247	-0.407658	0.614024	CL3561.Contig4_Dmry	1	521	-2.54597	0.00696711	0.00235366	-2.54279	3.6705e-08	1.60726e-08	1.48543	0.214452	0.120818	-6.08746	0.0459247	0.0189944	0.243271	0.805199	0.726498	1.16993	0.334152	0.22106	-0.407658	0.614024	0.5206	0.315502
CL1195.Contig6_Dmry	-0.758992	0.338604	-5.45943	0.000125562	-4.70044	0.00499751	4.85798	0.00254175									2.80735	0.403757	2.80735	0.41204					CL1195.Contig6_Dmry	1	1745				4.85798	0.00254175	0.00150111	-5.45943	0.000125562	3.3827e-05				2.80735	0.41204	0.241692	-0.758992	0.338604	0.224776				-4.70044
Unigene33616_Dmry	1.57242	0.00664877	1.54057	0.00959435	-0.0318489	0.980067	-1.58186	1.86978e-05	0.355659	0.706496	0.355659	0.652977	0	1.04441	0.129283	0.852045	0.852998	0.0812954	0.723715	0.148078	-0.185143	0.758303	0.556393	0.401538	Unigene33616_Dmry	1	614	0	1.04441	0.99947	-1.58186	1.86978e-05	9.4302e-06	1.54057	0.00959435	0.00348098	-0.185143	0.758303	0.670808	0.723715	0.148078	0.0678032	1.57242	0.00664877	0.0026904	0.556393	0.401538	0.275174	-0.0318489
Unigene9247_Dmry	1.24182	0.000692715	1.77233	4.69179e-08	0.530515	0.0595506	-1.41702	6.55632e-07	0.247093	0.76029	1.3251	0.0035221	-1.078	0.017132	0.75086	0.0491514	1.57198	3.78906e-08	0.821117	0.00197862	0.535209	0.12164	1.02323	0.00585977	Unigene9247_Dmry	1	897	-1.078	0.017132	0.00623538	-1.41702	6.55632e-07	3.03796e-07	1.77233	4.69179e-08	9.12768e-09	0.535209	0.12164	0.0584986	0.821117	0.00197862	0.00053915	1.24182	0.000692715	0.00024195	1.02323	0.00585977	0.00208096	0.530515
CL3919.Contig3_Dmry	0.0711037	0.640971	1.04537	3.14045e-27	0.974264	1.03989e-24	-0.800071	4.56886e-27	-0.237708	0.0221695	0.398701	6.318e-07	-0.636409	7.25142e-15	-0.374131	5.63805e-05	0.157401	0.0692732	0.531532	3.11779e-10	0.215729	0.0380941	1.33989	8.38045e-32	CL3919.Contig3_Dmry	1	2397	-0.636409	7.25142e-15	9.08254e-16	-0.800071	4.56886e-27	1.244e-27	1.04537	3.14045e-27	2.88718e-28	0.215729	0.0380941	0.0152749	0.531532	3.11779e-10	4.5123e-11	0.0711037	0.640971	0.550894	1.33989	8.38045e-32	8.01798e-33	0.974264
Unigene20299_Dmry	-0.401981	0.431136	-0.0131754	0.981765	0.388806	0.46188	-1.72533	8.54308e-08	0.0111406	1.03743	2.00279	0.000229849	-1.99165	0.000257985	-0.214125	0.824262	1.51389	4.09355e-05	1.72802	9.35078e-06	-0.475085	0.376532	1.61143	0.0200095	Unigene20299_Dmry	1	354	-1.99165	0.000257985	6.89942e-05	-1.72533	8.54308e-08	3.80036e-08	-0.0131754	0.981765	0.932336	-0.475085	0.376532	0.229088	1.72802	9.35078e-06	1.9039e-06	-0.401981	0.431136	0.313798	1.61143	0.0200095	0.00793654	0.388806
CL1394.Contig2_Dmry	6.26679	0.00137897			-6.26679	0.00138069	8.81378	4.37763e-20			5.75489	0.020011	-5.75489	0.02073							-5.88264	0.0140445			CL1394.Contig2_Dmry	1	742	-5.75489	0.02073	0.00782014	8.81378	4.37763e-20	1.35846e-20				-5.88264	0.0140445	0.00502106				6.26679	0.00137897	0.000502856				-6.26679
Unigene2579_Dmry	0.409583	0.596559	-0.398797	0.64515	-0.80838	0.26778	-3.45286	0.00680853	-1	0.693139	-1	0.618559	0	1.02473	0.106915	0.865832	1.53098	2.07856e-05	1.42406	6.68619e-05	-0.150085	0.891169	0.750022	0.224314	Unigene2579_Dmry	1	259	0	1.02473	0.999772	-3.45286	0.00680853	0.0041948	-0.398797	0.64515	0.543564	-0.150085	0.891169	0.828354	1.42406	6.68619e-05	1.48973e-05	0.409583	0.596559	0.466364	0.750022	0.224314	0.126651	-0.80838
CL3945.Contig4_Dmry	4.6386	1.18257e-18	-3.45943	0.379164	-8.09803	2.74386e-21	9.32867	7.6848e-53			4.16993	0.126515	-4.16993	0.130297	4.70044	0.0488019			-4.70044	0.0456756	-6.04439	5.16326e-05	-0.0544478	0.81613	CL3945.Contig4_Dmry	1	1337	-4.16993	0.130297	0.0625382	9.32867	7.6848e-53	1.52245e-53	-3.45943	0.379164	0.254874	-6.04439	5.16326e-05	1.26055e-05	-4.70044	0.0456756	0.0168922	4.6386	1.18257e-18	1.79644e-19	-0.0544478	0.81613	0.7536	-8.09803
CL3786.Contig2_Dmry	0.201959	0.266048	-0.824273	5.90513e-06	-1.02623	2.52141e-09	-7.2025	0	-1.09311	0.0522371	-0.527512	0.311717	-0.565597	0.394318	3.32193	0.432309	4.32193	0.130671	1	0.620152	0.924635	0.00631384	-7.24888	3.2244e-88	CL3786.Contig2_Dmry	1	1013	-0.565597	0.394318	0.256192	-7.2025	0	0	-0.824273	5.90513e-06	1.3738e-06	0.924635	0.00631384	0.00210266	1	0.620152	0.434954	0.201959	0.266048	0.168938	-7.24888	3.2244e-88	1.52861e-89	-1.02623
Unigene42175_Dmry	0.369234	0.515089	1.49985	8.66448e-05	1.13061	0.00164654	-4.0163	3.85225e-18	0.115776	0.831694	1.28011	5.16703e-06	-1.16433	2.94694e-05	0.0978473	0.874468	0.918654	0.0259932	0.820807	0.050704	-0.162475	0.783522	-0.536868	0.236438	Unigene42175_Dmry	1	549	-1.16433	2.94694e-05	6.96592e-06	-4.0163	3.85225e-18	1.24472e-18	1.49985	8.66448e-05	2.28676e-05	-0.162475	0.783522	0.700704	0.820807	0.050704	0.0190443	0.369234	0.515089	0.390954	-0.536868	0.236438	0.139366	1.13061
Unigene23564_Dmry	-0.150243	0.759623	0.60073	0.127365	0.750972	0.0478902	-4.85711	8.61942e-77	-0.163306	0.740335	0.0380932	0.942203	-0.201399	0.655292	-0.442518	0.343455	0.814338	0.00480835	1.25686	3.09202e-05	0.398294	0.342162	0.0995357	0.850952	Unigene23564_Dmry	1	900	-0.201399	0.655292	0.48921	-4.85711	8.61942e-77	1.38783e-77	0.60073	0.127365	0.065789	0.398294	0.342162	0.204242	1.25686	3.09202e-05	6.65166e-06	-0.150243	0.759623	0.689194	0.0995357	0.850952	0.796014	0.750972
Unigene20350_Dmry	0.353398	0.156457	1.65282	9.13444e-24	1.29943	2.97678e-17	-0.819918	0.0101259	0.132894	0.834418	3.44904	1.08508e-83	-3.31615	9.80202e-81	-2.46139	2.43285e-18	-2.91277	2.41246e-21	-0.451379	0.568861	-2.19607	7.78106e-57	-1.89391	1.37483e-09	Unigene20350_Dmry	1	1743	-3.31615	9.80202e-81	3.8284e-82	-0.819918	0.0101259	0.0064027	1.65282	9.13444e-24	9.14704e-25	-2.19607	7.78106e-57	2.95506e-58	-0.451379	0.568861	0.387196	0.353398	0.156457	0.0892362	-1.89391	1.37483e-09	2.63804e-10	1.29943
Unigene11430_Dmry	6.56986	9.96923e-05	2.58496	0.633444	-3.98489	0.000821817	8.82337	2.45009e-22																	Unigene11430_Dmry	1	808				8.82337	2.45009e-22	7.25436e-23	2.58496	0.633444	0.493566							6.56986	9.96923e-05	3.17382e-05				-3.98489
CL3346.Contig3_Dmry	-1.61862	8.09333e-77	-1.77381	3.314e-86	-0.155185	0.28224	-2.90067	5.86941e-144	0.680721	0.0119258	1.61298	1.1277e-15	-0.932255	5.08151e-07	-1.08337	4.73828e-32	-3.13923	3.45222e-131	-2.05585	5.74756e-39	1.35303	1.42464e-57	0.31737	0.0169896	CL3346.Contig3_Dmry	1	4422	-0.932255	5.08151e-07	1.02427e-07	-2.90067	5.86941e-144	6.45688e-145	-1.77381	3.314e-86	1.33505e-87	1.35303	1.42464e-57	5.33612e-59	-2.05585	5.74756e-39	3.2753e-40	-1.61862	8.09333e-77	4.50252e-78	0.31737	0.0169896	0.00660624	-0.155185
CL3346.Contig4_Dmry	-1.16993	2.28533e-12	-0.232248	0.172262	0.937677	1.00416e-07	-0.427953	0.000281675	-0.627039	6.48895e-05	-1.37415	1.38165e-16	0.747114	0.000139881	8.36632	1.47862e-38	7.7879	7.83127e-26	-0.57842	0.0120584	1.83053	2.02474e-39	0.0264722	0.964819	CL3346.Contig4_Dmry	1	1950	0.747114	0.000139881	3.61296e-05	-0.427953	0.000281675	0.000153793	-0.232248	0.172262	0.0931166	1.83053	2.02474e-39	1.07653e-40	-0.57842	0.0120584	0.00382038	-1.16993	2.28533e-12	4.43704e-13	0.0264722	0.964819	0.914478	0.937677
CL3346.Contig5_Dmry	-1.47342	8.18775e-83	0.272612	5.65218e-06	1.74603	9.53037e-127	-2.41604	0	0.0577437	0.558245	0.9297	3.95672e-69	-0.871957	1.21497e-61	-1.18318	5.62743e-70	-0.619165	2.35566e-23	0.564011	1.15182e-13	-0.495028	3.70968e-11	0.599386	2.42073e-10	CL3346.Contig5_Dmry	1	2711	-0.871957	1.21497e-61	5.77746e-63	-2.41604	0	0	0.272612	5.65218e-06	1.31127e-06	-0.495028	3.70968e-11	5.51136e-12	0.564011	1.15182e-13	1.3901e-14	-1.47342	8.18775e-83	4.27694e-84	0.599386	2.42073e-10	4.46804e-11	1.74603
Unigene18428_Dmry	1.26192	0.00825331	2.60706	8.19298e-14	1.34514	2.34167e-06	-3.84637	2.4054e-39	-0.516791	0.469265	1.88291	5.90065e-10	-2.3997	3.5117e-13	0.172985	0.785401	1.93179	3.75348e-09	1.75881	3.72663e-08	0.426751	0.264425	-0.0792889	0.871005	Unigene18428_Dmry	1	717	-2.3997	3.5117e-13	4.76686e-14	-3.84637	2.4054e-39	5.50148e-40	2.60706	8.19298e-14	1.16053e-14	0.426751	0.264425	0.150173	1.75881	3.72663e-08	6.1819e-09	1.26192	0.00825331	0.0033707	-0.0792889	0.871005	0.817856	1.34514
CL2490.Contig1_Dmry	-0.947911	7.68859e-49	-3.80515	3.41746e-292	-2.85724	9.30615e-117	1.24489	0.000414741	-3.39232	0.000280182	-0.326228	0.635047	-3.06609	0.00171698	0.0492486	0.629783	1.78326	1.33349e-259	1.73401	2.32304e-249	-1.69488	3.10064e-05	-0.802093	5.20295e-40	CL2490.Contig1_Dmry	1	1097	-3.06609	0.00171698	0.000519694	1.24489	0.000414741	0.000229806	-3.80515	3.41746e-292	5.81606e-294	-1.69488	3.10064e-05	7.3787e-06	1.73401	2.32304e-249	3.34008e-251	-0.947911	7.68859e-49	6.06994e-50	-0.802093	5.20295e-40	4.25902e-41	-2.85724
Unigene19656_Dmry	7.05528	0.000370224			-7.05528	0.000377715	9.29002	3.0581e-19							-3.32193	0.672948	-3.32193	0.621132							Unigene19656_Dmry	1	516				9.29002	3.0581e-19	9.66532e-20										7.05528	0.000370224	0.000126332				-7.05528
Unigene13742_Dmry	-0.137504	0.811817	0.494765	0.33694	0.632268	0.186776	-1.70246	0.00687957	0.290838	0.699286	0.343732	0.546432	-0.0528949	0.94709	0.549607	0.34301	1.29754	0.00103409	0.747937	0.0555453	-0.0660172	0.955881	3.94596	4.48406e-07	Unigene13742_Dmry	1	606	-0.0528949	0.94709	0.896422	-1.70246	0.00687957	0.00424778	0.494765	0.33694	0.210618	-0.0660172	0.955881	0.90395	0.747937	0.0555453	0.0211246	-0.137504	0.811817	0.753388	3.94596	4.48406e-07	1.01369e-07	0.632268
Unigene24278_Dmry	-1.29411	0.0406126	-0.98237	0.122855	0.311743	0.703203			-0.191831	0.806462	-1.51539	0.0198721	1.32356	0.0569937	1.46657	0.112036	1.49476	0.0871931	0.0281969	1.00601	0.38037	0.571358	1.77219	0.0506565	Unigene24278_Dmry	1	258	1.32356	0.0569937	0.0240786				-0.98237	0.122855	0.0627366	0.38037	0.571358	0.406624	0.0281969	1.00601	0.95148	-1.29411	0.0406126	0.019336	1.77219	0.0506565	0.0222066	0.311743
Unigene39563_Dmry	-0.610864	0.207831	-0.0259019	0.991025	0.584963	0.223271	-4.67101	1.64431e-30	-0.573185	0.255791	0.23417	0.603677	-0.807355	0.0415447	0.0461418	0.965342	-0.340075	0.646572	-0.386217	0.579442	-0.369234	0.512163	-0.441859	0.3762	Unigene39563_Dmry	1	316	-0.807355	0.0415447	0.0169025	-4.67101	1.64431e-30	4.23106e-31	-0.0259019	0.991025	0.941814	-0.369234	0.512163	0.357458	-0.386217	0.579442	0.400412	-0.610864	0.207831	0.129058	-0.441859	0.3762	0.247776	0.584963
CL661.Contig2_Dmry	-2.06647	8.24389e-62	-1.53201	2.19902e-40	0.534459	0.0020571	1.54749	2.99872e-05	0.408085	0.0393992	-0.246483	0.254706	0.654568	0.000238671	-0.61745	0.0128469	-1.77844	6.00468e-11	-1.16099	0.000267902	1.93247	6.638e-45	-1.97514	3.29633e-32	CL661.Contig2_Dmry	1	2349	0.654568	0.000238671	6.3494e-05	1.54749	2.99872e-05	1.52405e-05	-1.53201	2.19902e-40	1.51046e-41	1.93247	6.638e-45	3.12778e-46	-1.16099	0.000267902	6.45744e-05	-2.06647	8.24389e-62	5.444e-63	-1.97514	3.29633e-32	3.12474e-33	0.534459
Unigene22913_Dmry	-1.43965	0	-1.39473	0	0.0449219	0.0351441	-2.52461	0	0.21504	6.0755e-32	-0.54996	5.1983e-156	0.765	0	-0.0954642	1.92519e-06	-0.0483085	0.049319	0.0471557	0.0170458	1.76535	0	-0.981058	0	Unigene22913_Dmry	1	1126	0.765	0	0	-2.52461	0	0	-1.39473	0	0	1.76535	0	0	0.0471557	0.0170458	0.00556772	-1.43965	0	0	-0.981058	0	0	0.0449219
CL5117.Contig1_Dmry	0.805871	8.93225e-57	1.796	0	0.990133	5.98004e-159	-3.96394	0	0.417074	1.09337e-23	2.03776	0	-1.62069	0	0.947246	1.40843e-183	1.97954	0	1.03229	0	-0.625041	4.63293e-58	3.1786	0	CL5117.Contig1_Dmry	1	2804	-1.62069	0	0	-3.96394	0	0	1.796	0	0	-0.625041	4.63293e-58	1.72366e-59	1.03229	0	0	0.805871	8.93225e-57	6.3301e-58	3.1786	0	0	0.990133
CL5117.Contig2_Dmry	0.60642	3.20541e-47	0.261415	1.64853e-08	-0.345005	3.21063e-17	-6.16522	0	0.661089	4.4711e-60	-2.37022	9.85666e-269	3.03131	0	1.41699	1.59008e-43	0.348594	0.0113255	-1.0684	6.38036e-28	0.650074	1.48392e-181	-0.236222	0.00403015	CL5117.Contig2_Dmry	1	2645	3.03131	0	0	-6.16522	0	0	0.261415	1.64853e-08	3.11268e-09	0.650074	1.48392e-181	2.1223e-183	-1.0684	6.38036e-28	4.62312e-29	0.60642	3.20541e-47	2.60088e-48	-0.236222	0.00403015	0.00139228	-0.345005
Unigene2623_Dmry	-6.06609	0.208599	-0.542527	0.778878	5.52356	0.340968	-6.44294	0.0723904							-4.39232	0.69824	1.63005	0.534319	6.02237	0.239818	0.415037	0.76147	-5.70044	0.377901	Unigene2623_Dmry	1	263				-6.44294	0.0723904	0.0509986	-0.542527	0.778878	0.699644	0.415037	0.76147	0.665604	6.02237	0.239818	0.119492	-6.06609	0.208599	0.123777	-5.70044	0.377901	0.240612	5.52356
CL1027.Contig2_Dmry	-1.76511	6.45069e-116	-1.0629	2.36917e-53	0.702214	1.55958e-13	0.584963	0.375151	0.266028	7.32195e-23	-5.00101	0	5.26704	0	1.44057	1.38251e-154	-2.21782	1.31173e-100	-3.65839	0	0	0.967582	2.53591	0	CL1027.Contig2_Dmry	1	1912	5.26704	0	0	0.584963	0.375151	0.312496	-1.0629	2.36917e-53	1.32811e-54	0	0.967582	0.923524	-3.65839	0	0	-1.76511	6.45069e-116	2.52186e-117	2.53591	0	0	0.702214
Unigene14082_Dmry	-2.29768	7.50974e-12	-0.507604	0.0708956	1.79008	1.87571e-06	2.13386	9.71967e-06	-2	0.673633	0	1.00047	-2	0.621597	-3.02485	2.13992e-102	-2.45134	1.33114e-80	0.573506	0.0232053	3	0.364034	0.947183	0.00235126	Unigene14082_Dmry	1	1256	-2	0.621597	0.500122	2.13386	9.71967e-06	4.81902e-06	-0.507604	0.0708956	0.0331434	3	0.364034	0.229378	0.573506	0.0232053	0.00786342	-2.29768	7.50974e-12	1.49395e-12	0.947183	0.00235126	0.000779454	1.79008
CL6204.Contig1_Dmry	0.13245	0.818456	0.08092	0.809908	-0.0515303	1.00481	2.44294	0.0027032	-3.45943	0.695398	-3.45943	0.637058			-4.22847	1.13005e-22	-0.885707	0.000860068	3.34276	1.4291e-10			-0.19592	1.0084	CL6204.Contig1_Dmry	1	500				2.44294	0.0027032	0.00161175	0.08092	0.809908	0.738072				3.34276	1.4291e-10	2.0304e-11	0.13245	0.818456	0.759954	-0.19592	1.0084	0.965694	-0.0515303
CL5552.Contig2_Dmry	-0.760445	9.82961e-09	-0.487316	0.000238994	0.273129	0.0856202	8.77808	8.81713e-59	-0.788893	1.25261e-14	-4.53343	8.02535e-136	3.74454	7.50537e-69	12.3401	0			-12.3401	0	0	0.979588	5.93074	0	CL5552.Contig2_Dmry	1	2162	3.74454	7.50537e-69	3.30356e-70	8.77808	8.81713e-59	1.64955e-59	-0.487316	0.000238994	6.6832e-05	0	0.979588	0.946986	-12.3401	0	0	-0.760445	9.82961e-09	2.30894e-09	5.93074	0	0	0.273129
Unigene1036_Dmry	-2.33121	6.32246e-31	-1.04128	3.99858e-10	1.28993	2.621e-07	-1.81885	3.64195e-14	0.0998419	0.727038	-0.220479	0.249754	0.320321	0.0732302	-0.153044	0.680826	-1.48543	3.24794e-07	-1.33238	1.12565e-05	1.67181	4.33499e-19	-0.768901	0.000183388	Unigene1036_Dmry	1	1527	0.320321	0.0732302	0.032246	-1.81885	3.64195e-14	1.29689e-14	-1.04128	3.99858e-10	6.8311e-11	1.67181	4.33499e-19	4.31396e-20	-1.33238	1.12565e-05	2.30638e-06	-2.33121	6.32246e-31	6.94712e-32	-0.768901	0.000183388	5.26932e-05	1.28993
CL2528.Contig1_Dmry	-0.693751	2.96205e-32	2.93106	0	3.62481	0	-3.05954	3.98148e-67	0.173603	4.50034e-12	2.175	0	-2.00139	0	7.06609	1.25116e-19	7.34873	9.95909e-24	0.282639	0.412352	-0.282998	4.14351e-06	-2.43972	1.37452e-49	CL2528.Contig1_Dmry	1	2446	-2.00139	0	0	-3.05954	3.98148e-67	6.9116e-68	2.93106	0	0	-0.282998	4.14351e-06	8.98358e-07	0.282639	0.412352	0.260286	-0.693751	2.96205e-32	3.15458e-33	-2.43972	1.37452e-49	9.68154e-51	3.62481
CL3549.Contig1_Dmry	-5.70044	0.00131256	-0.571157	0.513976	5.12928	0.0154827			0.00815084	1.03699	-1.65617	3.42373e-07	1.66432	4.22986e-07	-3	0.676661	-3	0.623879			-1.08504	0.00271779	0	0.988964	CL3549.Contig1_Dmry	1	1086	1.66432	4.22986e-07	8.47844e-08				-0.571157	0.513976	0.374366	-1.08504	0.00271779	0.000846048				-5.70044	0.00131256	0.000474094	0	0.988964	0.987324	5.12928
CL3078.Contig4_Dmry	6.75489	1.97101e-11			-6.75489	2.38973e-11	9.79766	2.0109e-98																	CL3078.Contig4_Dmry	1	1787				9.79766	2.0109e-98	2.81524e-99										6.75489	1.97101e-11	4.00292e-12				-6.75489
Unigene29334_Dmry	3.80735	0.604193			-3.80735	0.592391	8.23362	1.06639e-09							0.925999	0.744368	-3.32193	0.627834	-4.24793	0.413808			4.24793	0.385766	Unigene29334_Dmry	1	530				8.23362	1.06639e-09	4.39666e-10							-4.24793	0.413808	0.258496	3.80735	0.604193	0.502458	4.24793	0.385766	0.259628	-3.80735
Unigene27168_Dmry	0.0969724	0.765003	-10.4009	2.39408e-20	-10.4979	7.0979e-22																	-8.19967	9.02196e-05	Unigene27168_Dmry	1	287							-10.4009	2.39408e-20	2.658e-21							0.0969724	0.765003	0.69878	-8.19967	9.02196e-05	2.48832e-05	-10.4979
Unigene39964_Dmry	0.0681671	0.280981	-0.114572	0.0521378	-0.182739	0.000802176	3.09899	3.49193e-24	-1.90046	0.0183932	3.94419	2.1344e-63	-5.84465	1.96528e-78	2.1316	0	3.4404	0	1.30881	0	0.921997	0.000429737	3.66038	0	Unigene39964_Dmry	1	1701	-5.84465	1.96528e-78	7.83502e-80	3.09899	3.49193e-24	9.98864e-25	-0.114572	0.0521378	0.0230932	0.921997	0.000429737	0.000118072	1.30881	0	0	0.0681671	0.280981	0.180172	3.66038	0	0	-0.182739
CL1027.Contig8_Dmry	-2.47268	0.00189452	1.72258	1.85705e-05	4.19526	1.42928e-13	4.39232	0.590095	-1.0095	0.175082	-8.83605	9.07768e-06	7.82655	0.00587404	0.597979	0.37079	1.61942	0.000202476	1.02144	0.0157014	5.61471	0.365368	3.35396	9.14625e-05	CL1027.Contig8_Dmry	1	249	7.82655	0.00587404	0.00195074	4.39232	0.590095	0.540652	1.72258	1.85705e-05	4.55168e-06	5.61471	0.365368	0.229378	1.02144	0.0157014	0.00510114	-2.47268	0.00189452	0.000701854	3.35396	9.14625e-05	2.53608e-05	4.19526
CL4968.Contig1_Dmry	-1.39194	1.16982e-33	-0.996015	9.72167e-20	0.395929	0.00697056	5.93074	3.46496e-07	-0.123483	0.0817225	-5	0	4.87652	0	12.0366	0	1.41504	0.535401	-10.6216	0	-1.03953	0.0823667	5.59923	0	CL4968.Contig1_Dmry	1	1796	4.87652	0	0	5.93074	3.46496e-07	1.58354e-07	-0.996015	9.72167e-20	1.10114e-20	-1.03953	0.0823667	0.0369624	-10.6216	0	0	-1.39194	1.16982e-33	1.21114e-34	5.59923	0	0	0.395929
CL5456.Contig2_Dmry	-2.7947	5.01456e-85	-0.823033	5.3467e-15	1.97167	4.10515e-32	5.27302	6.17989e-28	0.67675	1.42606e-16	-0.487308	2.57892e-06	1.16406	1.8286e-40	9.68825	2.20449e-107			-9.68825	2.23422e-106			-0.241008	0.0391799	CL5456.Contig2_Dmry	1	2144	1.16406	1.8286e-40	1.15927e-41	5.27302	6.17989e-28	1.65751e-28	-0.823033	5.3467e-15	7.19752e-16				-9.68825	2.23422e-106	6.07198e-108	-2.7947	5.01456e-85	2.56896e-86	-0.241008	0.0391799	0.0166895	1.97167
Unigene33403_Dmry	9.49622	0	0.494765	0.610015	-9.00145	0	3	2.35671e-06	1.78427	0.158547	2.71272	0.00151562	-0.928447	0.191872	1.22239	0.420339	-1.58496	0.54927	-2.80735	0.100861	0.331206	0.68861	-0.0671142	1.0046	Unigene33403_Dmry	1	1624	-0.928447	0.191872	0.0988738	3	2.35671e-06	1.13004e-06	0.494765	0.610015	0.463608	0.331206	0.68861	0.580396	-2.80735	0.100861	0.0423208	9.49622	0	0	-0.0671142	1.0046	0.960186	-9.00145
Unigene8125_Dmry	3.71187	1.25421e-29	1.78588	0.000410045	-1.926	5.88046e-15	-0.684585	1.19323e-14	-1.58496	0.681815	5.41504	5.46803e-13	-7	2.77046e-14							0	0.973659	-5.88264	7.72266e-07	Unigene8125_Dmry	1	1878	-7	2.77046e-14	3.57404e-15	-0.684585	1.19323e-14	4.1834e-15	1.78588	0.000410045	0.000118602	0	0.973659	0.938168				3.71187	1.25421e-29	1.41866e-30	-5.88264	7.72266e-07	1.77792e-07	-1.926
Unigene35973_Dmry	-0.584963	0.633199	4.90046	1.51087e-45	5.48543	2.47613e-48	-8.45578	0			3.90689	0.0372942	-3.90689	0.0386855	-1	0.670248	4.20945	0.000885134	5.20945	0.00011097	6.84214	7.89911e-197	-5.20945	8.99526e-05	Unigene35973_Dmry	1	2048	-3.90689	0.0386855	0.0156384	-8.45578	0	0	4.90046	1.51087e-45	9.52942e-47	6.84214	7.89911e-197	1.05798e-198	5.20945	0.00011097	2.54842e-05	-0.584963	0.633199	0.543306	-5.20945	8.99526e-05	2.48832e-05	5.48543
CL2193.Contig3_Dmry	0.830075	0.503791	4.18763	1.2753e-09	3.35755	5.48716e-08	-2.43063	4.49761e-09	0.212353	0.573787	-0.627607	0.0498805	0.83996	0.00370056	-2.20774	2.7681e-26	-2.33263	1.72107e-27	-0.124891	0.82805	-0.244087	0.429894	6.67948	1.61305e-13	CL2193.Contig3_Dmry	1	1136	0.83996	0.00370056	0.00118683	-2.43063	4.49761e-09	1.89687e-09	4.18763	1.2753e-09	2.24664e-10	-0.244087	0.429894	0.286214	-0.124891	0.82805	0.750706	0.830075	0.503791	0.378076	6.67948	1.61305e-13	2.56884e-14	3.35755
Unigene35016_Dmry	-7.53138	1.89523e-17	1.1304	1.69785e-06	8.66178	7.68268e-38			0.855183	0.0432625	0.579549	0.209817	0.275634	0.50516	-1.76184	1.17905e-13	-1.82597	2.44646e-14	-0.0641303	0.888857	1.77138	0.00187854	1.52356	0.000645698	Unigene35016_Dmry	1	1583	0.275634	0.50516	0.347538				1.1304	1.69785e-06	3.75376e-07	1.77138	0.00187854	0.000567546	-0.0641303	0.888857	0.826622	-7.53138	1.89523e-17	3.00122e-18	1.52356	0.000645698	0.00019802	8.66178
CL985.Contig2_Dmry			5.45943	0.000103251	5.45943	7.84724e-05	-3.32193	0.142659	2.45943	0.286499	3.08746	0.0373785	-0.628031	0.501326	-1.24679	7.36973e-07	0.520007	0.00588835	1.7668	6.95818e-16	2.54844	1.12919e-06	3.06609	1.94434e-09	CL985.Contig2_Dmry	1	1823	-0.628031	0.501326	0.34395	-3.32193	0.142659	0.106231	5.45943	0.000103251	2.75136e-05	2.54844	1.12919e-06	2.3153e-07	1.7668	6.95818e-16	7.62568e-17				3.06609	1.94434e-09	3.77182e-10	5.45943
Unigene15858_Dmry	-1.72489	0	-3.12259	0	-1.39769	0	1.73599	3.74933e-66	0.992144	0	-0.619318	1.94522e-182	1.61146	0	0.443088	4.03636e-272	-2.32054	0	-2.76362	0	-1.45971	2.4765e-206	0.412225	2.92712e-221	Unigene15858_Dmry	1	1838	1.61146	0	0	1.73599	3.74933e-66	6.56192e-67	-3.12259	0	0	-1.45971	2.4765e-206	3.18292e-208	-2.76362	0	0	-1.72489	0	0	0.412225	2.92712e-221	6.9863e-223	-1.39769
CL6787.Contig2_Dmry	-1.10512	0.00294323	1.99218	5.23067e-24	3.0973	3.3377e-39	-0.500429	0.411634	-1.25688	1.41983e-12	0.98156	6.12797e-17	-2.23844	1.01328e-54	5.58496	0.000322724	5.72792	0.000110758	0.142958	0.872727	5.42626	0.000601368	-1.2854	0.00546632	CL6787.Contig2_Dmry	1	1520	-2.23844	1.01328e-54	5.22474e-56	-0.500429	0.411634	0.34671	1.99218	5.23067e-24	5.2018e-25	5.42626	0.000601368	0.000168122	0.142958	0.872727	0.807286	-1.10512	0.00294323	0.00112943	-1.2854	0.00546632	0.00193553	3.0973
Unigene152_Dmry	-0.221742	0.0671005	1.07169	2.46426e-35	1.29343	8.49247e-48	-0.501194	0.00509174	0.350801	0.00393623	-4.07973	4.68105e-74	4.43053	1.19695e-99	0.644341	0.0582089	6.50953	0	5.86518	0	-1.50148	0	-1.00387	4.99379e-06	Unigene152_Dmry	1	1809	4.43053	1.19695e-99	4.07196e-101	-0.501194	0.00509174	0.00312284	1.07169	2.46426e-35	1.87117e-36	-1.50148	0	0	5.86518	0	0	-0.221742	0.0671005	0.034057	-1.00387	4.99379e-06	1.22205e-06	1.29343
Unigene22560_Dmry	0.411539	8.05398e-06	0.751667	3.76853e-19	0.340128	2.14393e-05	-3.02431	1.88108e-162	0.46139	1.12458e-09	0.767782	1.04811e-28	-0.306393	5.04176e-06	0.471367	0.0137813	1.79709	1.73898e-41	1.32573	8.72698e-27	1.38715	5.50713e-245	0.373088	0.0563815	Unigene22560_Dmry	1	1674	-0.306393	5.04176e-06	1.1068e-06	-3.02431	1.88108e-162	1.90484e-163	0.751667	3.76853e-19	4.35658e-20	1.38715	5.50713e-245	6.3649e-247	1.32573	8.72698e-27	6.52186e-28	0.411539	8.05398e-06	2.31694e-06	0.373088	0.0563815	0.025051	0.340128
Unigene805_Dmry	-0.777832	1.57478e-23	0.338473	4.23167e-07	1.11631	7.91748e-53	1.2575	4.93822e-13	0.626957	1.61194e-39	0.630065	3.68926e-40	-0.00310859	1.02085	-0.423735	9.75244e-28	-0.365436	5.90745e-21	0.0582986	0.256673	1.42421	2.86772e-18	2.52557	0	Unigene805_Dmry	1	5010	-0.00310859	1.02085	0.97178	1.2575	4.93822e-13	1.8212e-13	0.338473	4.23167e-07	8.88538e-08	1.42421	2.86772e-18	2.9641e-19	0.0582986	0.256673	0.136676	-0.777832	1.57478e-23	2.07442e-24	2.52557	0	0	1.11631
CL1242.Contig2_Dmry	-1.21111	6.69768e-46	0.72276	1.03911e-31	1.93387	1.98929e-147	1.46949	8.7296e-08	0.330295	0.00161827	0.619335	6.60816e-12	-0.28904	0.00149332	0.798012	1.65629e-66	1.1948	4.46007e-168	0.396792	5.40403e-25	5.02237	3.54412e-16	2.95141	0	CL1242.Contig2_Dmry	1	1669	-0.28904	0.00149332	0.000443646	1.46949	8.7296e-08	3.88348e-08	0.72276	1.03911e-31	8.5215e-33	5.02237	3.54412e-16	4.01942e-17	0.396792	5.40403e-25	4.30134e-26	-1.21111	6.69768e-46	5.53612e-47	2.95141	0	0	1.93387
Unigene35096_Dmry	0.757382	1.37046e-291	-0.51721	5.50093e-88	-1.27459	0	4.85798	2.944e-10	1.80735	0.430588	-1	0.61751	2.80735	0.130746	3.74147	1.0732e-49	-1.54057	0.0417927	-5.28204	2.42631e-61	-0.258636	4.33742e-72	-3.40828	0	Unigene35096_Dmry	1	2751	2.80735	0.130746	0.0624618	4.85798	2.944e-10	1.18853e-10	-0.51721	5.50093e-88	2.18654e-89	-0.258636	4.33742e-72	1.3463e-73	-5.28204	2.42631e-61	9.89362e-63	0.757382	1.37046e-291	2.25292e-293	-3.40828	0	0	-1.27459
CL552.Contig3_Dmry	-3.46646	0	-1.9252	3.87108e-178	1.54126	2.73882e-35	-3.70902	1.42565e-137	0.267564	0.00206507	0.584963	2.53855e-15	-0.317398	1.73295e-05	-0.658963	3.89324e-06	-2.63387	2.7177e-44	-1.97491	2.96398e-20	1.84246	8.52631e-05	-2.06798	9.48124e-90	CL552.Contig3_Dmry	1	2079	-0.317398	1.73295e-05	4.01108e-06	-3.70902	1.42565e-137	1.62255e-138	-1.9252	3.87108e-178	9.47404e-180	1.84246	8.52631e-05	2.13994e-05	-1.97491	2.96398e-20	2.74104e-21	-3.46646	0	0	-2.06798	9.48124e-90	4.4366e-91	1.54126
Unigene25929_Dmry	-0.51944	3.11189e-23	-1.75503	2.51879e-163	-1.23559	6.72019e-68	-1.59176	6.4122e-108	0.452346	7.60336e-10	-1.12789	7.17502e-34	1.58023	1.01105e-76	1.11663	1.24789e-171	-1.51933	2.77e-123	-2.63596	0	0.315727	2.69152e-06	2.84862	0	Unigene25929_Dmry	1	1841	1.58023	1.01105e-76	4.0887e-78	-1.59176	6.4122e-108	8.49256e-109	-1.75503	2.51879e-163	6.63272e-165	0.315727	2.69152e-06	5.73354e-07	-2.63596	0	0	-0.51944	3.11189e-23	4.12948e-24	2.84862	0	0	-1.23559
CL5716.Contig2_Dmry	0.768795	0.00122465	1.40808	3.37406e-12	0.63929	0.00043433	0.234122	0.44315	-1.41311	1.60943e-50	-3.9122	1.03215e-167	2.49908	3.62913e-41	1.01963	0.0304819	-1.18982	0.0901172	-2.20945	2.2354e-05	-0.760111	2.93349e-11	-1.40157	1.50539e-07	CL5716.Contig2_Dmry	1	1322	2.49908	3.62913e-41	2.27134e-42	0.234122	0.44315	0.373878	1.40808	3.37406e-12	5.14922e-13	-0.760111	2.93349e-11	4.33212e-12	-2.20945	2.2354e-05	4.74016e-06	0.768795	0.00122465	0.000440648	-1.40157	1.50539e-07	3.27868e-08	0.63929
Unigene40389_Dmry	-0.562685	1.86192e-30	-2.87414	0	-2.31146	1.86156e-181	0.0391706	0.736745	0.829365	2.80447e-07	-1.33524	5.57617e-09	2.16461	2.45209e-29	2.34139	0	-2.70688	6.38565e-247	-5.04827	0	-2.84644	0	3.64322	0	Unigene40389_Dmry	1	1828	2.16461	2.45209e-29	1.9634e-30	0.0391706	0.736745	0.70443	-2.87414	0	0	-2.84644	0	0	-5.04827	0	0	-0.562685	1.86192e-30	2.0643e-31	3.64322	0	0	-2.31146
CL5284.Contig2_Dmry	5.2854	0.208392			-5.2854	0.198742	8.28077	1.06785e-09	-2.80735	0.999256	-2.80735	0.999296			2.80735	1.00048			-2.80735	0.993483			2.80735	0.991525	CL5284.Contig2_Dmry	1	526				8.28077	1.06785e-09	4.39666e-10							-2.80735	0.993483	0.988798	5.2854	0.208392	0.126232	2.80735	0.991525	0.987324	-5.2854
CL6642.Contig1_Dmry	2.49075	1.12987e-08	10.7154	0	8.22468	0	4.96193	7.88805e-19	0.378512	0.777614	1.32193	0.0888249	-0.943416	0.230227			5.35755	0.00021523	5.35755	0.00021644	4.32193	0.0325488	-5.24793	0.0003437	CL6642.Contig1_Dmry	1	1755	-0.943416	0.230227	0.122232	4.96193	7.88805e-19	2.51198e-19	10.7154	0	0	4.32193	0.0325488	0.0127815	5.35755	0.00021644	5.15458e-05	2.49075	1.12987e-08	2.65886e-09	-5.24793	0.0003437	0.000102105	8.22468
CL2657.Contig2_Dmry	6.96578	2.93247e-15	2.32193	0.37029	-4.64386	1.26903e-12	9.61655	2.09005e-100	1	0.698221			1	0.645085	1.80735	0.577696	1.80735	0.530907	0	1.01301	3.32193	0.0417447	1.80735	0.537831	CL2657.Contig2_Dmry	1	2060	1	0.645085	0.499878	9.61655	2.09005e-100	2.8915e-101	2.32193	0.37029	0.24519	3.32193	0.0417447	0.0169783	0	1.01301	0.975498	6.96578	2.93247e-15	5.0446e-16	1.80735	0.537831	0.391046	-4.64386
CL6660.Contig2_Dmry	-1.58703	1.49769e-37	-1.73044	6.9588e-42	-0.14341	0.481564	0.68203	0.00367997	2.31802	9.82454e-49	0.0759489	0.794273	2.24207	8.46026e-47	1.55987	3.75004e-05	-5.85798	5.29356e-06	-7.41785	1.67161e-17	-2.34239	6.44607e-142	-2.49354	4.11952e-47	CL6660.Contig2_Dmry	1	1725	2.24207	8.46026e-47	4.88214e-48	0.68203	0.00367997	0.00220916	-1.73044	6.9588e-42	4.64916e-43	-2.34239	6.44607e-142	1.10505e-143	-7.41785	1.67161e-17	1.71127e-18	-1.58703	1.49769e-37	1.43575e-38	-2.49354	4.11952e-47	3.00702e-48	-0.14341
CL2277.Contig2_Dmry	6.9542	1.97534e-11	7.05528	4.53271e-12	0.101086	0.80953	-1.58496	0.964768	-1.7981	5.35479e-07	-7.86419	5.66503e-21	6.06609	4.37404e-06	10.6698	2.60538e-151	10.0835	2.75109e-100	-0.586292	4.03377e-08	1	0.393988	10.6698	1.15652e-149	CL2277.Contig2_Dmry	1	1539	6.06609	4.37404e-06	9.51232e-07	-1.58496	0.964768	0.960142	7.05528	4.53271e-12	6.97394e-13	1	0.393988	0.253498	-0.586292	4.03377e-08	6.70498e-09	6.9542	1.97534e-11	4.00292e-12	10.6698	1.15652e-149	3.67886e-151	0.101086
Unigene514_Dmry	2.37456	3.65921e-15	-7.5157	4.73803e-06	-9.89026	7.23281e-32	4.32193	0.340659	3.02748	1.66263e-08	0.691878	0.605479	2.3356	4.44037e-07	3.08962	2.47106e-54	-0.0372329	1.0131	-3.12686	2.87866e-54	-0.0995357	0.887651	5.19442	1.11794e-78	Unigene514_Dmry	1	598	2.3356	4.44037e-07	8.9153e-08	4.32193	0.340659	0.2811	-7.5157	4.73803e-06	1.09166e-06	-0.0995357	0.887651	0.824432	-3.12686	2.87866e-54	1.29017e-55	2.37456	3.65921e-15	6.31468e-16	5.19442	1.11794e-78	5.73008e-80	-9.89026
Unigene22350_Dmry	2.60204	0.12693	2.02554	0.337053	-0.576501	0.64484	9.11894	1.6941e-12	-5.39232	0.288922	-5.39232	0.225866			-3.80735	0.6657	-3.80735	0.616321			-4.85798	0.410674	-3.80735	0.605343	Unigene22350_Dmry	1	383				9.11894	1.6941e-12	6.34692e-13	2.02554	0.337053	0.212756	-4.85798	0.410674	0.271822				2.60204	0.12693	0.0713928	-3.80735	0.605343	0.487404	-0.576501
CL5530.Contig1_Dmry	-1.06524	3.70868e-39	2.21747	0	3.28271	0	-1.67377	1.77357e-06	0.461189	1.50132e-18	1.89081	0	-1.42963	0	0.991588	3.30006e-21	-9.23362	1.2635e-82	-10.2252	9.0763e-166	-3.41002	1.57066e-48	0.519575	2.91041e-07	CL5530.Contig1_Dmry	1	2297	-1.42963	0	0	-1.67377	1.77357e-06	8.41338e-07	2.21747	0	0	-3.41002	1.57066e-48	6.87266e-50	-10.2252	9.0763e-166	1.77311e-167	-1.06524	3.70868e-39	3.45686e-40	0.519575	2.91041e-07	6.46686e-08	3.28271
Unigene41941_Dmry	-0.410632	0.787075	-0.393145	0.810353	0.0174874	1.00485	-1.52135	0.000180878	-5.75489	0.469248	0.602665	0.772191	-6.35755	0.229285	0.792007	0.59454	-0.397335	0.81786	-1.18934	0.413751			-0.22129	0.822732	Unigene41941_Dmry	1	216	-6.35755	0.229285	0.125061	-1.52135	0.000180878	9.69818e-05	-0.393145	0.810353	0.74073				-1.18934	0.413751	0.241328	-0.410632	0.787075	0.7212	-0.22129	0.822732	0.764058	0.0174874
Unigene10591_Dmry	-0.640104	0.00397099	-0.22039	0.378104	0.419714	0.0781359	-1.04439	0.000545934	-0.765535	0.275614	-2.28011	0.00118475	1.51457	0.0910256	1.76063	3.78535e-43	-1.04033	3.11098e-06	-2.80097	4.10857e-75	3.2822	0	3.64599	4.79707e-96	Unigene10591_Dmry	1	1756	1.51457	0.0910256	0.0413354	-1.04439	0.000545934	0.000305108	-0.22039	0.378104	0.252828	3.2822	0	0	-2.80097	4.10857e-75	1.43315e-76	-0.640104	0.00397099	0.00154235	3.64599	4.79707e-96	2.1259e-97	0.419714
Unigene23515_Dmry	-1.85086	9.52063e-06	-2.68093	2.91814e-08	-0.830075	0.294322	8.09803	1.54695e-10	0.691555	0.174301	-0.234864	0.697252	0.926419	0.0413743			5.04439	0.130056	5.04439	0.134306	4.39232	0.366643	-5.55459	0.0639341	Unigene23515_Dmry	1	632	0.926419	0.0413743	0.0168136	8.09803	1.54695e-10	6.17952e-11	-2.68093	2.91814e-08	5.59658e-09	4.39232	0.366643	0.229378	5.04439	0.134306	0.0590768	-1.85086	9.52063e-06	2.74938e-06	-5.55459	0.0639341	0.0289472	-0.830075
Unigene7145_Dmry	0.368645	0.570656	1.51852	0.00028959	1.14988	0.00338114	-1.82622	2.13384e-08	-0.263034	0.679307	1.89488	3.23906e-11	-2.15791	4.71664e-13	0.619287	0.0640127	0.0455866	0.915159	-0.5737	0.0861352	-0.466206	0.377241	3.77309	7.93329e-15	Unigene7145_Dmry	1	388	-2.15791	4.71664e-13	6.45092e-14	-1.82622	2.13384e-08	9.245e-09	1.51852	0.00028959	8.19352e-05	-0.466206	0.377241	0.23969	-0.5737	0.0861352	0.0353694	0.368645	0.570656	0.438756	3.77309	7.93329e-15	1.20673e-15	1.14988
Unigene3093_Dmry	0.392317	0.793724	9.55615	0	9.16383	0	-2.12711	0.00672141	-5.83289	0.00274246	-5.83289	0.00167822					5.97728	0.000807091	5.97728	0.000820705	4.45943	0.114182	-4.70044	0.0640876	Unigene3093_Dmry	1	973				-2.12711	0.00672141	0.0041379	9.55615	0	0	4.45943	0.114182	0.054146	5.97728	0.000820705	0.000210882	0.392317	0.793724	0.731938	-4.70044	0.0640876	0.0289472	9.16383
CL1368.Contig1_Dmry	-0.554102	0.0204992	-0.454566	0.0663176	0.0995357	0.730064	4.32193	0.000384543	0.671377	0.271185	0.63743	0.209053	0.0339473	1.04672	5.2854	8.91061e-07	4.16993	0.00298872	-1.11548	0.0734629			-0.943416	0.0144476	CL1368.Contig1_Dmry	1	2971	0.0339473	1.04672	0.9993	4.32193	0.000384543	0.000210982	-0.454566	0.0663176	0.0304554				-1.11548	0.0734629	0.0287214	-0.554102	0.0204992	0.00915412	-0.943416	0.0144476	0.0055501	0.0995357
Unigene30498_Dmry	0.81794	0.114943	1.06542	0.0272628	0.247483	0.586095	0	0.995208	0	1.03675	-1.8625	0.210026	1.8625	0.210174	-5.67243	0.00736902	-2.21299	0.0937388	3.45943	0.407232	-1.61961	6.35573e-16	-4.52356	0.119092	Unigene30498_Dmry	1	896	1.8625	0.210174	0.109289	0	0.995208	0.994846	1.06542	0.0272628	0.0110869	-1.61961	6.35573e-16	7.29654e-17	3.45943	0.407232	0.241692	0.81794	0.114943	0.0617948	-4.52356	0.119092	0.0586378	0.247483
CL5762.Contig1_Dmry	2.41147	3.22731e-158	1.90322	2.0478e-82	-0.508249	3.04816e-14	6.38478	2.32079e-121	-4.86295	1.36385e-22	2.41411	6.63354e-66	-7.27705	6.15565e-140	-2	0.693118	1.70044	0.362507	3.70044	0.135121	0.584963	0.636697	-7.90087	8.50405e-23	CL5762.Contig1_Dmry	1	1586	-7.27705	6.15565e-140	1.65754e-141	6.38478	2.32079e-121	2.86694e-122	1.90322	2.0478e-82	8.48508e-84	0.584963	0.636697	0.51203	3.70044	0.135121	0.0590768	2.41147	3.22731e-158	9.51996e-160	-7.90087	8.50405e-23	1.00389e-23	-0.508249
CL1855.Contig5_Dmry	1.42531	0.0815825	3.51096	6.64578e-13	2.08566	5.74618e-08	-1.58496	0.000862795	-0.520257	0.489044	-0.124328	0.818644	-0.395929	0.609046	5.78136	0.0144971	6.22882	0.00155571	0.447459	0.662477	2.58195	2.93839e-22	5.78136	0.0115974	CL1855.Contig5_Dmry	1	802	-0.395929	0.609046	0.442448	-1.58496	0.000862795	0.000490238	3.51096	6.64578e-13	9.80092e-14	2.58195	2.93839e-22	2.5692e-23	0.447459	0.662477	0.471696	1.42531	0.0815825	0.0424902	5.78136	0.0115974	0.00437518	2.08566
CL1855.Contig3_Dmry	-0.692826	1.3408e-17	-0.328237	4.94301e-05	0.364589	3.86878e-05	-3.0361	4.3688e-103	-0.0223678	0.962899	0.485427	0.384876	-0.507795	0.328493	-0.649313	0.154996	1.16885	7.24907e-06	1.81816	2.77294e-10	4.33808	0	-4.67748	5.41391e-185	CL1855.Contig3_Dmry	1	1558	-0.507795	0.328493	0.193703	-3.0361	4.3688e-103	5.95016e-104	-0.328237	4.94301e-05	1.26526e-05	4.33808	0	0	1.81816	2.77294e-10	3.99978e-11	-0.692826	1.3408e-17	2.11728e-18	-4.67748	5.41391e-185	1.47724e-186	0.364589
CL5998.Contig1_Dmry	1.25661	2.0227e-31	2.4676	8.46381e-180	1.21099	2.08386e-67	-0.202629	0.607882	-0.970424	1.95553e-239	-1.77065	0	0.800223	4.3649e-89	3.83151	1.43558e-45	5.07973	9.04957e-129	1.24822	9.08206e-28	0.517684	4.00529e-26	-0.953186	2.48353e-15	CL5998.Contig1_Dmry	1	1371	0.800223	4.3649e-89	1.60392e-90	-0.202629	0.607882	0.562778	2.4676	8.46381e-180	2.05196e-181	0.517684	4.00529e-26	3.0639e-27	1.24822	9.08206e-28	6.60176e-29	1.25661	2.0227e-31	2.1972e-32	-0.953186	2.48353e-15	3.6999e-16	1.21099
CL6813.Contig1_Dmry	8.56605	3.27338e-26			-8.56605	5.51924e-26	11.1724	1.90353e-166																	CL6813.Contig1_Dmry	1	1178				11.1724	1.90353e-166	1.88823e-167										8.56605	3.27338e-26	4.01886e-27				-8.56605
CL795.Contig8_Dmry	-2.77052	5.62555e-17	0.715666	0.000194308	3.48618	8.66246e-34	-4.8365	5.48456e-24	-0.843274	0.00680578	0.708302	0.00117278	-1.55158	1.33459e-10	2.43045	6.3344e-42	0.599913	0.0303535	-1.83054	6.17816e-29	8.00562	4.48837e-33	3.36436	8.37444e-58	CL795.Contig8_Dmry	1	2192	-1.55158	1.33459e-10	2.08554e-11	-4.8365	5.48456e-24	1.57548e-24	0.715666	0.000194308	5.3513e-05	8.00562	4.48837e-33	2.7785e-34	-1.83054	6.17816e-29	4.37516e-30	-2.77052	5.62555e-17	9.06054e-18	3.36436	8.37444e-58	5.30206e-59	3.48618
CL983.Contig7_Dmry	-2	0.36796	-2	0.37924			1.25376	0.00228284	-3	0.174486	1.70044	0.0286861	-4.70044	0.000119481	0.584963	0.794203	1.70044	0.132463	1.11548	0.255217	2.70044	0.0721013	2.58496	0.229997	CL983.Contig7_Dmry	1	3017	-4.70044	0.000119481	3.05772e-05	1.25376	0.00228284	0.00134292	-2	0.37924	0.254874	2.70044	0.0721013	0.0317524	1.11548	0.255217	0.135466	-2	0.36796	0.248164	2.58496	0.229997	0.13146
CL983.Contig12_Dmry																					2.58496	0.207091			CL983.Contig12_Dmry	1	2855										2.58496	0.207091	0.111445
CL983.Contig8_Dmry	8.33539	9.17274e-58			-8.33539	3.08659e-57	6.56986	7.80863e-18							3.32193	0.04862	2	0.39461	-1.32193	0.34408	0	0.976089	3.32193	0.0397147	CL983.Contig8_Dmry	1	2985				6.56986	7.80863e-18	2.54388e-18				0	0.976089	0.971712	-1.32193	0.34408	0.190963	8.33539	9.17274e-58	6.4234e-59	3.32193	0.0397147	0.0170653	-8.33539
Unigene16349_Dmry	7.73471	7.56218e-16			-7.73471	1.00887e-15	9.82018	2.2071e-70													2	0.635886			Unigene16349_Dmry	1	1271				9.82018	2.2071e-70	3.72448e-71				2	0.635886	0.472112				7.73471	7.56218e-16	1.26735e-16				-7.73471
Unigene1153_Dmry	0.718339	9.93616e-69	-0.762372	1.42461e-46	-1.48071	1.26568e-221	-1.54597	2.91352e-42	0.637418	9.31443e-135	-1.55729	0	2.1947	0	2.27958	1.38942e-203	1.18284	6.51911e-38	-1.09673	2.83892e-70	1.25981	6.59429e-73	0.0897529	0.202619	Unigene1153_Dmry	1	1006	2.1947	0	0	-1.54597	2.91352e-42	6.4435e-43	-0.762372	1.42461e-46	8.84884e-48	1.25981	6.59429e-73	2.0277e-74	-1.09673	2.83892e-70	1.03808e-71	0.718339	9.93616e-69	6.0307e-70	0.0897529	0.202619	0.109843	-1.48071
CL6626.Contig2_Dmry	6.98868	5.77803e-15	7.70736	2.46523e-24	0.718674	0.0108108	7.47573	4.68126e-22	0	0.981458	2.59553	4.31018e-24	-2.59553	2.13966e-24	0	1.03844	-6.08746	5.1479e-08	-6.08746	6.04496e-08			-0.0210616	0.974678	CL6626.Contig2_Dmry	1	1979	-2.59553	2.13966e-24	1.93854e-25	7.47573	4.68126e-22	1.39526e-22	7.70736	2.46523e-24	2.43178e-25				-6.08746	6.04496e-08	1.01778e-08	6.98868	5.77803e-15	1.00645e-15	-0.0210616	0.974678	0.92476	0.718674
CL6431.Contig2_Dmry	4.44422	1.15109e-22	0.823122	0.51398	-3.6211	1.1049e-19	2.6864	5.11589e-46													1.34395	0.183667	-3.32193	0.211937	CL6431.Contig2_Dmry	1	1664				2.6864	5.11589e-46	1.08896e-46	0.823122	0.51398	0.375334	1.34395	0.183667	0.0946678				4.44422	1.15109e-22	1.54876e-23	-3.32193	0.211937	0.118781	-3.6211
CL6431.Contig1_Dmry	-7.05528	5.82034e-16	1.87841	1.56081e-19	8.93369	1.96108e-58	-3.87774	5.45189e-68	3.58496	0.0972651			3.58496	0.0718187							1.04122	1.00816e-16	-5.78136	7.71511e-07	CL6431.Contig1_Dmry	1	2007	3.58496	0.0718187	0.0312272	-3.87774	5.45189e-68	9.39654e-69	1.87841	1.56081e-19	1.77774e-20	1.04122	1.00816e-16	1.11434e-17				-7.05528	5.82034e-16	9.72264e-17	-5.78136	7.71511e-07	1.77792e-07	8.93369
Unigene2457_Dmry	-1.42884	0.229168	0.341037	0.718587	1.76988	0.0934915	7.90689	4.46138e-06													0.686692	0.342918			Unigene2457_Dmry	1	410				7.90689	4.46138e-06	2.16696e-06	0.341037	0.718587	0.627266	0.686692	0.342918	0.204786				-1.42884	0.229168	0.143638				1.76988
Unigene38580_Dmry	4.70044	0.619737	7.03342	0.0664387	2.33298	0.189388	7.14975	0.0309277			4.70044	0.654615	-4.70044	0.637839							1.81702	4.79846e-05			Unigene38580_Dmry	1	226	-4.70044	0.637839	0.500122	7.14975	0.0309277	0.0205418	7.03342	0.0664387	0.030059	1.81702	4.79846e-05	1.16667e-05				4.70044	0.619737	0.502458				2.33298
CL2087.Contig2_Dmry	-2.87184	2.19134e-08	-1.00791	0.0171183	1.86394	0.00292454	0.222392	0.937294	0.777608	0.00342803	-2.64689	5.629e-10	3.4245	6.70505e-21	-0.859657	0.00392282	-0.4899	0.100327	0.369757	0.354395	1.7122	0.00024059	0.498454	0.242164	CL2087.Contig2_Dmry	1	1290	3.4245	6.70505e-21	6.73446e-22	0.222392	0.937294	0.91295	-1.00791	0.0171183	0.00657496	1.7122	0.00024059	6.36058e-05	0.369757	0.354395	0.198315	-2.87184	2.19134e-08	5.2453e-09	0.498454	0.242164	0.142955	1.86394
CL1519.Contig1_Dmry	-1.31419	6.94511e-27	-1.28323	1.69661e-25	0.0309603	0.864501	-2.85526	6.27331e-10	0.720501	0.0117435	-1.55459	6.88273e-05	2.27509	4.63932e-12	1.1367	4.02273e-05	1.90188	6.72275e-17	0.765181	9.55915e-05	0.360217	0.101248	-1.35799	5.39225e-16	CL1519.Contig1_Dmry	1	684	2.27509	4.63932e-12	6.68704e-13	-2.85526	6.27331e-10	2.56674e-10	-1.28323	1.69661e-25	1.62319e-26	0.360217	0.101248	0.0465018	0.765181	9.55915e-05	2.1715e-05	-1.31419	6.94511e-27	8.38938e-28	-1.35799	5.39225e-16	7.83346e-17	0.0309603
Unigene12917_Dmry	0	1.02121	4.89724	1.60637e-14	4.89724	1.03976e-14	-2.71621	0.000773966	2.32193	0.728501	3.32193	0.392837	-1	0.731182			3.32193	0.404582	3.32193	0.412944	-1.11595	3.65026e-69			Unigene12917_Dmry	1	988	-1	0.731182	0.625184	-2.71621	0.000773966	0.00043887	4.89724	1.60637e-14	2.20892e-15	-1.11595	3.65026e-69	1.18098e-70	3.32193	0.412944	0.241692	0	1.02121	0.995398				4.89724
Unigene15766_Dmry	12.4435	2.60104e-289	2.58496	0.620038	-9.8585	5.41941e-284	14.178	0													2.58496	0.605452			Unigene15766_Dmry	1	888				14.178	0	0	2.58496	0.620038	0.493566	2.58496	0.605452	0.472112				12.4435	2.60104e-289	4.3102e-291				-9.8585
CL5978.Contig3_Dmry	-0.886955	6.68968e-60	-0.0635388	0.284785	0.823416	2.42586e-50	0.118335	0.122306	0.419696	3.13204e-32	-0.323317	2.61354e-15	0.743013	2.73642e-89	3.78763	1.60435e-163	3.29112	2.39659e-102	-0.496505	2.98893e-09	0.906151	1.1702e-219	-0.443899	1.47492e-10	CL5978.Contig3_Dmry	1	1002	0.743013	2.73642e-89	1.00228e-90	0.118335	0.122306	0.0900682	-0.0635388	0.284785	0.173262	0.906151	1.1702e-219	1.4452e-221	-0.496505	2.98893e-09	4.57434e-10	-0.886955	6.68968e-60	4.52354e-61	-0.443899	1.47492e-10	2.69122e-11	0.823416
Unigene13424_Dmry	0.259488	4.06594e-05	0.793243	4.44077e-48	0.533755	1.09887e-24	-2.13945	6.10694e-92	-0.0765329	0.492148	1.06573	1.85099e-78	-1.14226	4.56703e-87	1.50894	1.75654e-106	3.36789	0	1.85895	0	1.22622	1.32494e-172	0.48085	1.3257e-15	Unigene13424_Dmry	1	1697	-1.14226	4.56703e-87	1.70706e-88	-2.13945	6.10694e-92	8.90406e-93	0.793243	4.44077e-48	2.70048e-49	1.22622	1.32494e-172	1.96408e-174	1.85895	0	0	0.259488	4.06594e-05	1.24785e-05	0.48085	1.3257e-15	1.95465e-16	0.533755
CL653.Contig3_Dmry	-0.302816	0.00232931	-1.0225	1.31748e-21	-0.719685	3.41855e-10	2.24915	5.44366e-162	3.55821	1.27406e-53	-0.316259	0.659559	3.87447	4.95648e-57	3.38606	0.000199003	2.60666	0.0191887	-0.779401	0.258936	-0.78503	2.1625e-27	-4.47587	1.58664e-109	CL653.Contig3_Dmry	1	915	3.87447	4.95648e-57	2.47834e-58	2.24915	5.44366e-162	5.52682e-163	-1.0225	1.31748e-21	1.40869e-22	-0.78503	2.1625e-27	1.57984e-28	-0.779401	0.258936	0.137991	-0.302816	0.00232931	0.00086969	-4.47587	1.58664e-109	6.3559e-111	-0.719685
CL6041.Contig3_Dmry	7.52356	4.24208e-38			-7.52356	9.28746e-38	1.58348	9.56179e-55			7.90087	1.00511e-49	-7.90087	1.95923e-49	2.0282	2.36881e-12	0.211504	0.664507	-1.81669	1.08634e-10			7.27612	6.4565e-32	CL6041.Contig3_Dmry	1	3449	-7.90087	1.95923e-49	1.09113e-50	1.58348	9.56179e-55	1.85889e-55							-1.81669	1.08634e-10	1.53016e-11	7.52356	4.24208e-38	4.03168e-39	7.27612	6.4565e-32	6.15874e-33	-7.52356
CL4288.Contig2_Dmry	-1.61005	5.74662e-61	-0.343673	4.58067e-05	1.26638	8.05168e-34	0.734508	1.7751e-15	-0.978547	3.05743e-15	-1.57688	4.88144e-32	0.598333	0.000435348	-0.894238	6.48941e-69	-2.54638	0	-1.65214	7.20634e-98	-3.09366	2.7843e-23	2.52932	5.43375e-169	CL4288.Contig2_Dmry	1	1957	0.598333	0.000435348	0.000119558	0.734508	1.7751e-15	6.1013e-16	-0.343673	4.58067e-05	1.16812e-05	-3.09366	2.7843e-23	2.34944e-24	-1.65214	7.20634e-98	2.07226e-99	-1.61005	5.74662e-61	3.83752e-62	2.52932	5.43375e-169	1.5961e-170	1.26638
Unigene5896_Dmry	0.226699	1.3788e-63	-0.235845	1.03312e-59	-0.462544	5.09641e-243	0.132216	2.75185e-06	-0.0734563	0.00133137	0.457917	1.9903e-145	-0.531373	1.15146e-188	1.00961	0	0.577602	8.36847e-239	-0.432005	2.58472e-184	1.21424	0	0.561102	1.23887e-290	Unigene5896_Dmry	1	639	-0.531373	1.15146e-188	2.54322e-190	0.132216	2.75185e-06	1.32311e-06	-0.235845	1.03312e-59	5.33408e-61	1.21424	0	0	-0.432005	2.58472e-184	4.64676e-186	0.226699	1.3788e-63	8.88236e-65	0.561102	1.23887e-290	2.3863e-292	-0.462544
Unigene4400_Dmry	1.37639	0	0.419653	8.50561e-26	-0.956738	6.72386e-209	0.462291	6.79665e-12	0.267314	1.55603e-07	1.0135	2.84187e-128	-0.746183	6.00277e-76	0.0960126	0.0193913	0.149501	8.92808e-05	0.0534879	0.25544	1.12289	8.52381e-107	0.627548	2.05934e-50	Unigene4400_Dmry	1	456	-0.746183	6.00277e-76	2.44532e-77	0.462291	6.79665e-12	2.59636e-12	0.419653	8.50561e-26	8.08374e-27	1.12289	8.52381e-107	1.83191e-108	0.0534879	0.25544	0.135407	1.37639	0	0	0.627548	2.05934e-50	1.43407e-51	-0.956738
Unigene20597_Dmry	0.740928	0	-0.15236	7.71439e-71	-0.893289	0	-0.330866	1.44872e-58	-0.179309	3.70903e-53	0.0459768	8.4171e-05	-0.225286	6.16132e-86	0.494407	0	0.356343	4.40551e-272	-0.138064	1.79963e-46	0.942099	0	-1.29858	0	Unigene20597_Dmry	1	3421	-0.225286	6.16132e-86	2.32002e-87	-0.330866	1.44872e-58	2.7156e-59	-0.15236	7.71439e-71	3.5306e-72	0.942099	0	0	-0.138064	1.79963e-46	9.115e-48	0.740928	0	0	-1.29858	0	0	-0.893289
Unigene38346_Dmry																									Unigene38346_Dmry	1	202
Unigene23714_Dmry																									Unigene23714_Dmry	1	277
Unigene7971_Dmry																									Unigene7971_Dmry	1	568
Unigene15496_Dmry	-0.456561	7.75501e-22	-0.437972	8.35695e-20	0.018589	0.735234	-2.65082	6.88615e-190	0.129869	0.0204873	-0.130019	0.0211515	0.259888	2.58895e-07	0.629621	1.7745e-30	0.715423	4.14733e-40	0.0858024	0.153647	0.763904	2.13482e-35	0.97094	2.95689e-61	Unigene15496_Dmry	1	709	0.259888	2.58895e-07	5.08758e-08	-2.65082	6.88615e-190	6.2354e-191	-0.437972	8.35695e-20	9.44958e-21	0.763904	2.13482e-35	1.24109e-36	0.0858024	0.153647	0.0710418	-0.456561	7.75501e-22	1.06937e-22	0.97094	2.95689e-61	1.80065e-62	0.018589
CL6254.Contig3_Dmry	-0.0567286	0.011664	-0.605041	8.28785e-146	-0.548313	1.26216e-116	-2.22055	0	0.00854358	0.821335	0.0441108	0.191444	-0.0355672	0.353257	0.353218	1.30497e-50	0.594786	2.30395e-151	0.241568	2.01767e-28	0.790105	4.94843e-142	0.417598	7.39764e-64	CL6254.Contig3_Dmry	1	3672	-0.0355672	0.353257	0.209548	-2.22055	0	0	-0.605041	8.28785e-146	2.3238e-147	0.790105	4.94843e-142	8.47356e-144	0.241568	2.01767e-28	1.44584e-29	-0.0567286	0.011664	0.00495194	0.417598	7.39764e-64	4.3838e-65	-0.548313
Unigene10490_Dmry	-1	0.581637	0.137504	1.01911	1.1375	0.54482	0	0.963967	3.80735	0.469575			3.80735	0.400248	1	0.666258	-1	0.732679	-2	0.397527	1.36257	0.183908	4.32193	0.130884	Unigene10490_Dmry	1	1090	3.80735	0.400248	0.249908	0	0.963967	0.960142	0.137504	1.01911	0.984114	1.36257	0.183908	0.0946678	-2	0.397527	0.22943	-1	0.581637	0.449108	4.32193	0.130884	0.066563	1.1375
CL87.Contig12_Dmry	1.58496	0.115493			-1.58496	0.110382	8.52748	1.97484e-168																	CL87.Contig12_Dmry	1	7273				8.52748	1.97484e-168	1.93938e-169										1.58496	0.115493	0.0632708				-1.58496
CL87.Contig10_Dmry	7.07682	2.72075e-112	-1	0.219011	-8.07682	2.54869e-117	11.7461	0	-1.32193	0.272491	-2.32193	0.0210608	1	0.395778	-1	0.433879	-1	0.399279			-2	0.0824566	-1	0.212224	CL87.Contig10_Dmry	1	7236	1	0.395778	0.249908	11.7461	0	0	-1	0.219011	0.128259	-2	0.0824566	0.0369438				7.07682	2.72075e-112	1.09596e-113	-1	0.212224	0.118781	-8.07682
Unigene19966_Dmry	-0.420801	3.44201e-25	-0.95343	6.67556e-102	-0.532629	5.26909e-28	-1.76235	1.34689e-195	0.086857	0.205648	-0.354741	5.15364e-10	0.441598	1.51792e-15	0.560745	2.27249e-31	-0.117175	0.0993853	-0.67792	1.98496e-42	1.26263	4.91966e-125	-0.0108051	0.743249	Unigene19966_Dmry	1	601	0.441598	1.51792e-15	1.84664e-16	-1.76235	1.34689e-195	1.18888e-196	-0.95343	6.67556e-102	2.39884e-103	1.26263	4.91966e-125	9.223e-127	-0.67792	1.98496e-42	1.06554e-43	-0.420801	3.44201e-25	4.34338e-26	-0.0108051	0.743249	0.670876	-0.532629
Unigene25263_Dmry	-0.172941	4.44643e-07	-0.249374	9.45886e-13	-0.076433	0.0614707	-4.08253	0	-0.164066	9.57316e-05	-0.0375327	0.454431	-0.126534	0.0027969	0.431534	5.42548e-38	0.0650142	0.0915663	-0.36652	3.74451e-27	0.8106	1.09146e-48	1.09702	7.98117e-183	Unigene25263_Dmry	1	1513	-0.126534	0.0027969	0.000870542	-4.08253	0	0	-0.249374	9.45886e-13	1.40456e-13	0.8106	1.09146e-48	4.76742e-50	-0.36652	3.74451e-27	2.77076e-28	-0.172941	4.44643e-07	1.15362e-07	1.09702	7.98117e-183	2.19244e-184	-0.076433
Unigene30154_Dmry	-1.28699	4.02115e-08	-0.209719	0.380743	1.07728	1.30171e-05	-1.46578	2.0755e-11	0.00841224	1.02072	1.01678	1.54942e-07	-1.00836	2.22933e-07	-0.286051	0.458227	-0.279737	0.444874	0.00631377	1.0122	0.9525	4.95852e-05	0.181838	0.626547	Unigene30154_Dmry	1	1278	-1.00836	2.22933e-07	4.36634e-08	-1.46578	2.0755e-11	8.0349e-12	-0.209719	0.380743	0.259912	0.9525	4.95852e-05	1.20673e-05	0.00631377	1.0122	0.976104	-1.28699	4.02115e-08	9.78766e-09	0.181838	0.626547	0.531782	1.07728
CL4309.Contig1_Dmry	-0.212604	0.0523145	-0.484308	6.90436e-06	-0.271704	0.0204444	-4.16872	8.02524e-108	0.21836	0.110735	0.277483	0.019441	-0.0591227	0.674796	0.94873	3.27424e-17	0.573149	3.31882e-06	-0.375581	0.0006781	0.516858	0.000545393	1.51942	1.57784e-34	CL4309.Contig1_Dmry	1	653	-0.0591227	0.674796	0.559908	-4.16872	8.02524e-108	1.06342e-108	-0.484308	6.90436e-06	1.61673e-06	0.516858	0.000545393	0.000151546	-0.375581	0.0006781	0.000172212	-0.212604	0.0523145	0.0254784	1.51942	1.57784e-34	1.42885e-35	-0.271704
CL6277.Contig1_Dmry	-1.50524	4.62678e-06	-0.242201	0.461053	1.26303	0.000309483	-3.67054	3.86394e-14	0.486334	0.285066	0.421379	0.303866	0.0649554	0.898367	-0.430144	0.593226	-0.696219	0.310426	-0.266075	0.71866	2.70494	7.04557e-20	-1.90182	1.60489e-06	CL6277.Contig1_Dmry	1	821	0.0649554	0.898367	0.83987	-3.67054	3.86394e-14	1.37741e-14	-0.242201	0.461053	0.325506	2.70494	7.04557e-20	6.79216e-21	-0.266075	0.71866	0.61288	-1.50524	4.62678e-06	1.30126e-06	-1.90182	1.60489e-06	3.78712e-07	1.26303
CL3270.Contig2_Dmry	-0.680828	2.32651e-08	-1.93137	1.09878e-38	-1.25054	1.7677e-13	1.79504	7.60362e-121	0.247834	0.271094	-0.80869	6.5202e-05	1.05652	2.34837e-08	1.22674	7.84756e-12	0.517316	0.0206865	-0.709427	3.24471e-05	-0.476272	0.0347526	-0.291638	0.0553449	CL3270.Contig2_Dmry	1	977	1.05652	2.34837e-08	4.27846e-09	1.79504	7.60362e-121	9.41684e-122	-1.93137	1.09878e-38	7.76422e-40	-0.476272	0.0347526	0.0138551	-0.709427	3.24471e-05	6.99448e-06	-0.680828	2.32651e-08	5.57422e-09	-0.291638	0.0553449	0.0245474	-1.25054
CL2548.Contig1_Dmry	0.0561616	0.50474	-0.153951	0.0359334	-0.210113	0.00236623	-1.08023	1.40206e-41	-0.256482	0.00153447	0.0197714	0.841973	-0.276253	0.000325802	0.121827	0.0767151	-0.573633	2.03235e-16	-0.695459	1.61171e-25	0.892702	2.61473e-26	1.18323	1.07022e-60	CL2548.Contig1_Dmry	1	570	-0.276253	0.000325802	8.8167e-05	-1.08023	1.40206e-41	3.1235e-42	-0.153951	0.0359334	0.0152079	0.892702	2.61473e-26	1.98299e-27	-0.695459	1.61171e-25	1.25366e-26	0.0561616	0.50474	0.381618	1.18323	1.07022e-60	6.5743e-62	-0.210113
CL354.Contig2_Dmry	-0.245756	0.209383	0.100694	0.645042	0.34645	0.0608633	-0.658963	0.000388553	1.41013	5.71044e-11	1.49325	9.19099e-13	-0.0831176	0.738081	1.0885	3.80221e-08	0.844722	6.71537e-05	-0.24378	0.247216	-1.32681	0.00156734	0.297219	0.138712	CL354.Contig2_Dmry	1	1665	-0.0831176	0.738081	0.62404	-0.658963	0.000388553	0.000215096	0.100694	0.645042	0.54377	-1.32681	0.00156734	0.000468436	-0.24378	0.247216	0.12665	-0.245756	0.209383	0.125493	0.297219	0.138712	0.0721768	0.34645
CL5393.Contig2_Dmry	-0.365084	5.68665e-08	-0.21149	0.00265122	0.153595	0.0389533	-0.840033	1.93953e-42	-0.464997	1.00169e-07	0.156974	0.0687394	-0.621971	2.64304e-14	0.000652213	0.962709	-0.129242	0.152384	-0.129894	0.13009	1.22708	2.73512e-39	0.777188	2.53651e-23	CL5393.Contig2_Dmry	1	1083	-0.621971	2.64304e-14	3.39714e-15	-0.840033	1.93953e-42	4.27598e-43	-0.21149	0.00265122	0.000865364	1.22708	2.73512e-39	1.45899e-40	-0.129894	0.13009	0.0561762	-0.365084	5.68665e-08	1.39222e-08	0.777188	2.53651e-23	2.95432e-24	0.153595
Unigene3643_Dmry	-0.254429	4.79044e-06	-0.453503	1.89737e-15	-0.199075	0.00171718	-0.416885	1.87767e-13	-0.114417	0.210972	-0.127201	0.10739	0.0127836	0.89176	0.545172	1.67962e-19	-0.262448	0.000780323	-0.807621	3.34761e-37	0.950676	9.75619e-38	0.801019	2.75331e-36	Unigene3643_Dmry	1	603	0.0127836	0.89176	0.832354	-0.416885	1.87767e-13	6.8217e-14	-0.453503	1.89737e-15	2.50398e-16	0.950676	9.75619e-38	5.38522e-39	-0.807621	3.34761e-37	1.98096e-38	-0.254429	4.79044e-06	1.34824e-06	0.801019	2.75331e-36	2.41104e-37	-0.199075
Unigene21316_Dmry	-0.472376	3.4628e-27	-0.820795	1.49899e-69	-0.348419	2.20037e-11	-1.29445	5.20462e-94	-0.0882719	0.272337	-0.0809532	0.243155	-0.0073187	0.963067	0.445503	7.50411e-17	-0.109888	0.164868	-0.555391	5.55486e-24	0.333732	2.21533e-05	-0.853171	2.49056e-92	Unigene21316_Dmry	1	1099	-0.0073187	0.963067	0.913656	-1.29445	5.20462e-94	7.48864e-95	-0.820795	1.49899e-69	6.94366e-71	0.333732	2.21533e-05	5.18714e-06	-0.555391	5.55486e-24	4.57224e-25	-0.472376	3.4628e-27	4.1555e-28	-0.853171	2.49056e-92	1.13738e-93	-0.348419
CL7483.Contig1_Dmry	-0.713564	6.91755e-12	-0.0307764	0.793051	0.682788	8.76982e-11	0.167236	0.574611	0.0639938	0.587595	-0.355558	1.15485e-05	0.419551	1.07055e-07	0.340181	1.61214e-13	-0.589754	1.44826e-26	-0.929935	4.52202e-75			3.35364	0	CL7483.Contig1_Dmry	1	1491	0.419551	1.07055e-07	2.04496e-08	0.167236	0.574611	0.506164	-0.0307764	0.793051	0.721114				-0.929935	4.52202e-75	1.57832e-76	-0.713564	6.91755e-12	1.37318e-12	3.35364	0	0	0.682788
CL7483.Contig2_Dmry	0.51599	0.00539869	1.98217	2.40472e-51	1.46618	3.62657e-34	-3.09932	1.10135e-159	0.223506	0.0511018	0.502042	5.30191e-08	-0.278535	0.00332327	0.439571	0.00115134	1.84757	2.07851e-80	1.408	3.13398e-54	-0.0463475	0.855254	4.54619	2.34274e-75	CL7483.Contig2_Dmry	1	1537	-0.278535	0.00332327	0.0010609	-3.09932	1.10135e-159	1.12947e-160	1.98217	2.40472e-51	1.38813e-52	-0.0463475	0.855254	0.786012	1.408	3.13398e-54	1.40591e-55	0.51599	0.00539869	0.00216204	4.54619	2.34274e-75	1.23772e-76	1.46618
CL1674.Contig1_Dmry	0.477306	8.02496e-11	-0.297865	0.000718863	-0.775171	2.03395e-24	1.68714	3.95291e-193	-0.47965	6.1088e-05	-0.295522	0.0136907	-0.184129	0.193514	0.353573	3.73993e-06	-0.52193	6.10988e-09	-0.875503	2.69824e-27	0.0680454	0.604162	1.54643	1.00008e-65	CL1674.Contig1_Dmry	1	732	-0.184129	0.193514	0.099785	1.68714	3.95291e-193	3.52838e-194	-0.297865	0.000718863	0.000214744	0.0680454	0.604162	0.439848	-0.875503	2.69824e-27	1.98975e-28	0.477306	8.02496e-11	1.67994e-11	1.54643	1.00008e-65	5.78926e-67	-0.775171
Unigene15966_Dmry	-0.25456	1.23822e-12	-0.212192	6.84883e-09	0.0423678	0.315488	-1.05712	2.35866e-110	0.20901	4.89106e-06	0.133493	0.00521162	0.0755177	0.130313	0.335243	2.68556e-21	0.461909	5.60641e-41	0.126666	0.000357366	1.07352	1.25926e-92	1.27918	1.00034e-204	Unigene15966_Dmry	1	1917	0.0755177	0.130313	0.063025	-1.05712	2.35866e-110	3.0849e-111	-0.212192	6.84883e-09	1.26258e-09	1.07352	1.25926e-92	3.069e-94	0.126666	0.000357366	8.7553e-05	-0.25456	1.23822e-12	2.3775e-13	1.27918	1.00034e-204	2.55752e-206	0.0423678
Unigene21755_Dmry	-0.304842	6.15713e-07	0.116626	0.0718919	0.421467	1.01094e-12	-1.15968	2.38492e-83	-0.452776	1.10369e-10	-0.0820737	0.314486	-0.370703	1.84027e-07	0.66335	3.61556e-33	-0.110772	0.205986	-0.774121	3.73293e-42	0.35335	7.74105e-05	0.66362	6.45707e-32	Unigene21755_Dmry	1	1038	-0.370703	1.84027e-07	3.5858e-08	-1.15968	2.38492e-83	3.67126e-84	0.116626	0.0718919	0.0336188	0.35335	7.74105e-05	1.92236e-05	-0.774121	3.73293e-42	2.01094e-43	-0.304842	6.15713e-07	1.61959e-07	0.66362	6.45707e-32	6.15796e-33	0.421467
Unigene30568_Dmry	-0.614454	5.55082e-14	-0.357986	1.21827e-05	0.256468	0.00542396	-1.4153	1.03505e-53	-0.0588294	0.695062	0.0832483	0.450495	-0.142078	0.177877	0.462895	4.1977e-06	-0.456927	0.000227427	-0.919822	3.47964e-18	0.812322	1.62467e-16	0.289	0.00617831	Unigene30568_Dmry	1	560	-0.142078	0.177877	0.0903582	-1.4153	1.03505e-53	2.03054e-54	-0.357986	1.21827e-05	2.92414e-06	0.812322	1.62467e-16	1.8121e-17	-0.919822	3.47964e-18	3.47796e-19	-0.614454	5.55082e-14	1.00421e-14	0.289	0.00617831	0.00220496	0.256468
CL6578.Contig1_Dmry	4.30803	8.88943e-42	-0.167457	0.890905	-4.47548	2.46479e-42	7.71453	3.69987e-189	3	0.725772			3	0.666285			7.88874	8.68076e-09	7.88874	8.41089e-09	-0.521953	0.609545	-6.45943	0.0013097	CL6578.Contig1_Dmry	1	651	3	0.666285	0.499878	7.71453	3.69987e-189	3.35818e-190	-0.167457	0.890905	0.836148	-0.521953	0.609545	0.444698	7.88874	8.41089e-09	1.32848e-09	4.30803	8.88943e-42	7.88422e-43	-6.45943	0.0013097	0.000418972	-4.47548
Unigene12604_Dmry	0.0228994	0.677305	-1.43675	7.16313e-200	-1.45965	2.29735e-207	-3.48444	0	-0.292313	1.06913e-05	-0.235425	0.00028791	-0.0568878	0.532374	0.235628	1.58633e-05	-0.501808	6.32542e-16	-0.737436	1.93439e-37	0.424982	3.4304e-07	0.392317	3.05994e-12	Unigene12604_Dmry	1	1366	-0.0568878	0.532374	0.37579	-3.48444	0	0	-1.43675	7.16313e-200	1.60209e-201	0.424982	3.4304e-07	6.7453e-08	-0.737436	1.93439e-37	1.13938e-38	0.0228994	0.677305	0.58622	0.392317	3.05994e-12	5.13738e-13	-1.45965
CL3498.Contig4_Dmry	-0.895211	9.17779e-39	-0.564224	1.64668e-17	0.330986	2.98025e-05	-3.37701	1.77726e-215	-0.401459	4.12858e-07	-0.168049	0.0416108	-0.233409	0.00594347	-0.0350246	0.794517	-0.937351	7.6438e-27	-0.902327	4.15425e-25	0.76405	6.27315e-16	0.366004	1.3749e-05	CL3498.Contig4_Dmry	1	776	-0.233409	0.00594347	0.00198707	-3.37701	1.77726e-215	1.45269e-216	-0.564224	1.64668e-17	2.01188e-18	0.76405	6.27315e-16	7.20052e-17	-0.902327	4.15425e-25	3.28034e-26	-0.895211	9.17779e-39	8.59094e-40	0.366004	1.3749e-05	3.505e-06	0.330986
Unigene32807_Dmry	0.387996	2.0416e-17	-0.68639	1.5561e-36	-1.07439	1.63074e-100	1.03384	8.87047e-125	-0.554534	9.16289e-14	-0.233632	0.00162319	-0.320903	6.08482e-05	0.417338	8.90741e-13	-0.77073	2.72711e-26	-1.18807	1.55037e-72	0.428218	1.1317e-07	0.665116	2.30785e-27	Unigene32807_Dmry	1	783	-0.320903	6.08482e-05	1.49121e-05	1.03384	8.87047e-125	1.07585e-125	-0.68639	1.5561e-36	1.15176e-37	0.428218	1.1317e-07	2.12556e-08	-1.18807	1.55037e-72	5.5157e-74	0.387996	2.0416e-17	3.23704e-18	0.665116	2.30785e-27	2.41778e-28	-1.07439
CL6262.Contig2_Dmry	-0.0876476	0.116723	-0.269524	5.21413e-07	-0.181877	0.00130788	0.300135	1.31498e-07	-0.439908	2.85896e-10	0.0867416	0.244537	-0.52665	3.06007e-15	0.399056	3.83081e-15	-0.0389964	0.672485	-0.438052	3.00595e-17	0.221724	0.0108688	0.462519	1.39554e-18	CL6262.Contig2_Dmry	1	847	-0.52665	3.06007e-15	3.7663e-16	0.300135	1.31498e-07	5.91182e-08	-0.269524	5.21413e-07	1.10612e-07	0.221724	0.0108688	0.00380212	-0.438052	3.00595e-17	3.10574e-18	-0.0876476	0.116723	0.064686	0.462519	1.39554e-18	1.85851e-19	-0.181877
CL2561.Contig2_Dmry	-2.6695	6.87629e-34	-0.0598715	0.743573	2.60962	1.41998e-31	-2.355	3.29372e-30	0.0889509	0.697366	-0.301509	0.0472539	0.390459	0.00679281	0.356392	0.113609	0.337695	0.127031	-0.0186961	0.971121	1.62958	6.20777e-49	0.606798	0.00383098	CL2561.Contig2_Dmry	1	2988	0.390459	0.00679281	0.00228592	-2.355	3.29372e-30	8.51774e-31	-0.0598715	0.743573	0.65834	1.62958	6.20777e-49	2.6959e-50	-0.0186961	0.971121	0.912898	-2.6695	6.87629e-34	7.0874e-35	0.606798	0.00383098	0.00132143	2.60962
CL4127.Contig2_Dmry							7.62205	1.1195e-18																	CL4127.Contig2_Dmry	1	1533				7.62205	1.1195e-18	3.57544e-19
CL209.Contig8_Dmry	-0.294312	2.82911e-07	-0.0539388	0.430614	0.240373	4.44916e-05	-0.604663	1.86383e-24	-0.300036	1.78225e-05	-0.0384438	0.645347	-0.261592	0.000160737	0.598729	1.30115e-34	0.0384438	0.544578	-0.560285	6.50272e-30	0.616671	2.70377e-15	0.512161	4.66366e-25	CL209.Contig8_Dmry	1	1150	-0.261592	0.000160737	4.18022e-05	-0.604663	1.86383e-24	5.3019e-25	-0.0539388	0.430614	0.301788	0.616671	2.70377e-15	3.1991e-16	-0.560285	6.50272e-30	4.49412e-31	-0.294312	2.82911e-07	7.2701e-08	0.512161	4.66366e-25	5.18078e-26	0.240373
CL381.Contig7_Dmry									-3.45943	0.289699	-3.45943	0.22664					1	0.993843	1	0.990842					CL381.Contig7_Dmry	1	1611													1	0.990842	0.988798
CL970.Contig1_Dmry	0.0573332	0.934934	-1.25526	0.0589307	-1.31259	0.0358521	1.82597	0.000531206	0	1.02799	1.77761	0.0306706	-1.77761	0.0325128	5.16993	0.00416103	8.53916	4.81233e-30	3.36923	1.65241e-19	1.8365	0.0390493	1.36257	0.127202	CL970.Contig1_Dmry	1	1368	-1.77761	0.0325128	0.0127436	1.82597	0.000531206	0.000296148	-1.25526	0.0589307	0.026373	1.8365	0.0390493	0.0157326	3.36923	1.65241e-19	1.5716e-20	0.0573332	0.934934	0.890244	1.36257	0.127202	0.0638496	-1.31259
CL3005.Contig3_Dmry	9.18488	4.49912e-41	7.07682	2.12242e-09	-2.10806	2.36442e-16	5.01182	4.55582e-76	-2.38466	0.00187103	-1.55459	0.0151953	-0.830075	0.545242	0.866733	0.212237	-1.4245	0.117414	-2.29123	0.00144767	0.146221	0.810062	6.53916	1.36386e-06	CL3005.Contig3_Dmry	1	1202	-0.830075	0.545242	0.387932	5.01182	4.55582e-76	7.36708e-77	7.07682	2.12242e-09	3.78496e-10	0.146221	0.810062	0.735946	-2.29123	0.00144767	0.00038536	9.18488	4.49912e-41	4.03488e-42	6.53916	1.36386e-06	3.1854e-07	-2.10806
Unigene17900_Dmry	-0.0153059	0.855081	0.285348	0.000162601	0.300654	4.41852e-05	-1.84938	6.86962e-119	-0.0166263	0.916292	0.271774	0.000230365	-0.288401	0.000104642	0.575707	3.08818e-16	-0.0250101	0.890266	-0.600717	5.03399e-17	0.165059	0.110482	1.41439	2.56746e-68	Unigene17900_Dmry	1	1428	-0.288401	0.000104642	2.6482e-05	-1.84938	6.86962e-119	8.60434e-120	0.285348	0.000162601	4.44724e-05	0.165059	0.110482	0.0513858	-0.600717	5.03399e-17	5.24668e-18	-0.0153059	0.855081	0.80338	1.41439	2.56746e-68	1.44578e-69	0.300654
CL4005.Contig1_Dmry	2.28447	1.07612e-95	-1.62174	2.76432e-13	-3.90621	5.81211e-163	6.09922	0	1.44308	1.53457e-08	-0.78958	0.0713841	2.23266	5.75963e-15	0.109878	0.762056	0.238611	0.513785	0.128733	0.728486	-0.267104	0.239364	-0.294743	0.388037	CL4005.Contig1_Dmry	1	1810	2.23266	5.75963e-15	7.16512e-16	6.09922	0	0	-1.62174	2.76432e-13	4.00306e-14	-0.267104	0.239364	0.132517	0.128733	0.728486	0.621904	2.28447	1.07612e-95	4.99486e-97	-0.294743	0.388037	0.255914	-3.90621
Unigene630_Dmry	-0.118772	0.0458323	-0.51494	1.79533e-18	-0.396168	6.97545e-11	-0.221467	7.28234e-05	-0.406439	2.84036e-08	-0.0499959	0.600306	-0.356443	1.13357e-06	0.479672	1.13126e-13	-0.00568737	1.02104	-0.485359	1.45117e-13	0.450996	7.08772e-07	1.08272	5.76583e-52	Unigene630_Dmry	1	742	-0.356443	1.13357e-06	2.34516e-07	-0.221467	7.28234e-05	3.8078e-05	-0.51494	1.79533e-18	2.12606e-19	0.450996	7.08772e-07	1.43491e-07	-0.485359	1.45117e-13	1.76207e-14	-0.118772	0.0458323	0.0221574	1.08272	5.76583e-52	3.93728e-53	-0.396168
CL6344.Contig1_Dmry	6.94251	3.90222e-24			-6.94251	6.26071e-24	7.21917	1.63225e-30							0	1.00012	-6	2.30781e-12	-6	1.45489e-12	1.1375	2.50218e-05	0.0458037	0.970952	CL6344.Contig1_Dmry	1	3284				7.21917	1.63225e-30	4.19734e-31				1.1375	2.50218e-05	5.8878e-06	-6	1.45489e-12	1.85602e-13	6.94251	3.90222e-24	5.05664e-25	0.0458037	0.970952	0.920728	-6.94251
Unigene5541_Dmry	0.549388	1.98487e-60	-0.401944	7.99469e-24	-0.951332	1.02998e-155	-2.46634	0	0.0666554	0.381764	0.413725	9.40512e-17	-0.34707	3.70685e-12	0.525215	2.16676e-43	0.248503	8.07086e-10	-0.276711	3.01905e-13	0.262733	0.00057365	0.23713	1.11451e-09	Unigene5541_Dmry	1	2144	-0.34707	3.70685e-12	5.32176e-13	-2.46634	0	0	-0.401944	7.99469e-24	7.99806e-25	0.262733	0.00057365	0.00015973	-0.276711	3.01905e-13	3.71924e-14	0.549388	1.98487e-60	1.33365e-61	0.23713	1.11451e-09	2.13032e-10	-0.951332
Unigene7421_Dmry	11.7202	6.68627e-91			-11.7202	4.49523e-90	14.0855	0													3.58496	0.609257			Unigene7421_Dmry	1	479				14.0855	0	0				3.58496	0.609257	0.472112				11.7202	6.68627e-91	3.24788e-92				-11.7202
Unigene37736_Dmry	-0.13957	0.0107793	-0.354854	7.13414e-11	-0.215284	0.000204115	-0.682864	5.38803e-42	-0.133173	0.0796797	-0.138468	0.0431707	0.0052952	0.962348	0.367998	2.7048e-10	0.198466	0.00140573	-0.169532	0.00689359	1.05966	3.59806e-46	-0.412038	1.41503e-16	Unigene37736_Dmry	1	525	0.0052952	0.962348	0.91286	-0.682864	5.38803e-42	1.19571e-42	-0.354854	7.13414e-11	1.16943e-11	1.05966	3.59806e-46	1.65226e-47	-0.169532	0.00689359	0.00206722	-0.13957	0.0107793	0.00456104	-0.412038	1.41503e-16	2.00844e-17	-0.215284
Unigene8200_Dmry	-0.661324	2.59363e-20	-0.410091	7.54641e-09	0.251233	0.00195057	-1.6844	5.73745e-83	0.0152235	0.895031	0.0187247	0.843262	-0.00350118	1.01476	0.403873	2.74286e-07	0.0522375	0.628308	-0.351635	1.10488e-05	1.35594	3.30551e-52	0.69717	1.30333e-17	Unigene8200_Dmry	1	450	-0.00350118	1.01476	0.96576	-1.6844	5.73745e-83	8.8453e-84	-0.410091	7.54641e-09	1.39436e-09	1.35594	3.30551e-52	1.35693e-53	-0.351635	1.10488e-05	2.26288e-06	-0.661324	2.59363e-20	3.73512e-21	0.69717	1.30333e-17	1.78853e-18	0.251233
Unigene29862_Dmry	-0.354316	1.43314e-24	-0.839914	4.32734e-110	-0.485598	6.06456e-33	-1.07913	2.48791e-102	-0.0277851	0.733968	-0.116366	0.0343071	0.0885811	0.123636	0.50236	2.11755e-37	0.0737919	0.117015	-0.428568	3.28389e-27	1.07656	1.33145e-96	0.0286912	0.650067	Unigene29862_Dmry	1	2318	0.0885811	0.123636	0.058015	-1.07913	2.48791e-102	3.40244e-103	-0.839914	4.32734e-110	1.48121e-111	1.07656	1.33145e-96	3.1137e-98	-0.428568	3.28389e-27	2.42716e-28	-0.354316	1.43314e-24	1.83798e-25	0.0286912	0.650067	0.55587	-0.485598
Unigene9243_Dmry																									Unigene9243_Dmry	1	205
Unigene24752_Dmry																									Unigene24752_Dmry	1	240
Unigene8155_Dmry	8.62205	2.78145e-20			-8.62205	4.08666e-20	10.4798	2.49884e-76															-2.58496	0.630842	Unigene8155_Dmry	1	881				10.4798	2.49884e-76	4.03542e-77										8.62205	2.78145e-20	4.01248e-21	-2.58496	0.630842	0.487404	-8.62205
Unigene8278_Dmry	1.74483	1.32184e-139	0.363465	0.000132881	-1.38137	1.15566e-98	4.18587	8.42867e-05	-5.86295	9.04005e-15	-4.18488	5.66454e-13	-1.67807	0.534583	-2.32193	0.698155	0	1.0097	2.32193	0.664539	4.08746	0.210064	-11.4189	1.49337e-159	Unigene8278_Dmry	1	973	-1.67807	0.534583	0.375152	4.18587	8.42867e-05	4.41848e-05	0.363465	0.000132881	3.60612e-05	4.08746	0.210064	0.111445	2.32193	0.664539	0.48886	1.74483	1.32184e-139	4.37212e-141	-11.4189	1.49337e-159	4.55168e-161	-1.38137
Unigene36525_Dmry	-2.47931	0	3.30776	0	5.78707	0	4.49185	6.86089e-44	0.405038	0	1.91297	0	-1.50794	0	-0.280108	0.669391	0.753839	0.0911059	1.03395	0.0225831	0.684498	0.297007	-9.6955	0	Unigene36525_Dmry	1	1178	-1.50794	0	0	4.49185	6.86089e-44	1.49228e-44	3.30776	0	0	0.684498	0.297007	0.171502	1.03395	0.0225831	0.00763024	-2.47931	0	0	-9.6955	0	0	5.78707
CL3527.Contig1_Dmry	0.0439433	1.03041	-0.371094	0.498481	-0.415037	0.466117			0.261876	0.267556	-4.3762	9.63132e-34	4.63807	1.28898e-41	-2	0.703309	-2	0.642122			3.32193	0.374949	-7.43463	6.39572e-12	CL3527.Contig1_Dmry	1	1150	4.63807	1.28898e-41	8.03162e-43				-0.371094	0.498481	0.357548	3.32193	0.374949	0.229378				0.0439433	1.03041	0.986792	-7.43463	6.39572e-12	1.09198e-12	-0.415037
CL3782.Contig2_Dmry	-1.84303	2.70968e-10	-0.121015	0.676831	1.72202	8.48039e-09	-3.00196	1.36558e-39	0.0995357	1.03113	-3.80735	0.129157	3.90689	0.131897	-0.138295	0.429612	-1.55624	8.42192e-24	-1.41794	3.47339e-19			3.53084	2.64752e-57	CL3782.Contig2_Dmry	1	1451	3.90689	0.131897	0.0624618	-3.00196	1.36558e-39	3.11492e-40	-0.121015	0.676831	0.575614				-1.41794	3.47339e-19	3.34594e-20	-1.84303	2.70968e-10	5.81316e-11	3.53084	2.64752e-57	1.68704e-58	1.72202
Unigene10275_Dmry	3.58496	0.619523			-3.58496	0.603376			-0.217029	0.269863	-10.9432	5.62071e-73	10.7262	1.26387e-62							3.16993	0.635043			Unigene10275_Dmry	1	646	10.7262	1.26387e-62	5.92258e-64							3.16993	0.635043	0.472112				3.58496	0.619523	0.502458				-3.58496
Unigene38490_Dmry	0.777608	2.30097e-09	1.69469	1.74325e-55	0.917086	4.62762e-22	1.58496	0.27893	-0.0280288	0.672746	-4.16431	0	4.13628	0	1.58496	0.643232	1.58496	0.639388	0	0.994906			-6.87036	2.22701e-31	Unigene38490_Dmry	1	1559	4.13628	0	0	1.58496	0.27893	0.22213	1.69469	1.74325e-55	9.49838e-57				0	0.994906	0.983198	0.777608	2.30097e-09	5.20002e-10	-6.87036	2.22701e-31	2.1471e-32	0.917086
CL3006.Contig1_Dmry	-1.13486	1.28308e-135	-1.28219	5.4787e-162	-0.147334	0.023708	-0.263034	0.708401	0.0152879	0.470369	-4.96238	0	4.97767	0	3	0.426833	2.58496	0.393042	-0.415037	1.00705	-0.736966	0.672252	-10.8199	0	CL3006.Contig1_Dmry	1	1740	4.97767	0	0	-0.263034	0.708401	0.668944	-1.28219	5.4787e-162	1.44795e-163	-0.736966	0.672252	0.56505	-0.415037	1.00705	0.978998	-1.13486	1.28308e-135	4.38568e-137	-10.8199	0	0	-0.147334
CL4684.Contig1_Dmry	-0.777608	0.00327764	0.321928	0.2091	1.09954	6.07609e-06	-0.169925	0.72055	0.337035	0.561778	1.53343	1.17924e-07	-1.1964	1.53926e-05	-0.482782	0.00103343	-0.788045	6.14086e-08	-0.305263	0.0947365	-0.995775	7.86468e-05	3.67069	2.97237e-44	CL4684.Contig1_Dmry	1	1709	-1.1964	1.53926e-05	3.52748e-06	-0.169925	0.72055	0.688576	0.321928	0.2091	0.1164	-0.995775	7.86468e-05	1.9637e-05	-0.305263	0.0947365	0.0394358	-0.777608	0.00327764	0.00126311	3.67069	2.97237e-44	2.2731e-45	1.09954
Unigene35658_Dmry	0.234465	0.836573	1.14775	0.230452	0.913288	0.317561	1.48543	0.501648	1.24139	0.00035577	-2.25414	0.000281224	3.49553	8.76553e-14	2	0.410625	-3.32193	0.64102	-5.32193	0.146333	3.45943	0.631954	-0.608809	0.615004	Unigene35658_Dmry	1	522	3.49553	8.76553e-14	1.15522e-14	1.48543	0.501648	0.426806	1.14775	0.230452	0.136289	3.45943	0.631954	0.472112	-5.32193	0.146333	0.06608	0.234465	0.836573	0.781066	-0.608809	0.615004	0.5206	0.913288
Unigene29672_Dmry	-8.92184	1.06715e-26	0.100527	0.734284	9.02237	1.78636e-28	-0.160465	0.937215	-0.0410273	1.00381	0.506461	0.177343	-0.547488	0.157367	-0.423211	0.746707	-0.297681	0.762435	0.125531	1.01411	1.66381	1.48945e-26	-1.37346	0.0321725	Unigene29672_Dmry	1	941	-0.547488	0.157367	0.0791776	-0.160465	0.937215	0.91295	0.100527	0.734284	0.648286	1.66381	1.48945e-26	1.12095e-27	0.125531	1.01411	0.962614	-8.92184	1.06715e-26	1.29505e-27	-1.37346	0.0321725	0.0133239	9.02237
Unigene39022_Dmry	-2.28426	8.6948e-268	0.00935554	0.889607	2.29362	1.5362e-269	3.31746	5.38015e-20	0.32948	4.15876e-21	0.561894	2.81139e-65	-0.232414	5.06481e-13	-0.350969	0.0170786	3.37981	0	3.73078	0	4.0184	5.20886e-106	-3.2393	0	Unigene39022_Dmry	1	537	-0.232414	5.06481e-13	6.93612e-14	3.31746	5.38015e-20	1.6725e-20	0.00935554	0.889607	0.834878	4.0184	5.20886e-106	1.12752e-107	3.73078	0	0	-2.28426	8.6948e-268	1.54834e-269	-3.2393	0	0	2.29362
Unigene29910_Dmry																									Unigene29910_Dmry	1	739
Unigene8790_Dmry	-0.509625	9.16187e-05	-0.707867	1.28908e-07	-0.198242	0.232957	0.990601	0.00565187	0.107959	0.743583	1.33164	4.21491e-15	-1.22368	3.15421e-13	0.0729177	0.579221	1.91904	1.40704e-182	1.84612	4.05165e-173	0.389992	0.00154723	1.79942	1.13926e-46	Unigene8790_Dmry	1	1640	-1.22368	3.15421e-13	4.27598e-14	0.990601	0.00565187	0.00346946	-0.707867	1.28908e-07	2.59752e-08	0.389992	0.00154723	0.000462068	1.84612	4.05165e-173	7.6081e-175	-0.509625	9.16187e-05	2.8973e-05	1.79942	1.13926e-46	8.37894e-48	-0.198242
Unigene5562_Dmry							3.32193	0.105089	0	0.998574	0	0.998695	0	1.00249											Unigene5562_Dmry	1	2129	0	1.00249	0.999878	3.32193	0.105089	0.0759888
Unigene28417_Dmry																									Unigene28417_Dmry	1	411
CL815.Contig2_Dmry							9.83131	4.69193e-22	-6.12928	0.101365	-1.54432	0.226505	-4.58496	0.636636											CL815.Contig2_Dmry	1	416	-4.58496	0.636636	0.500122	9.83131	4.69193e-22	1.39526e-22
CL1612.Contig3_Dmry	2.41181	2.21628e-10	-4.80735	0.000873942	-7.21917	2.07917e-20	0.123232	0.642738	-5.16993	0.000113233	1.25634	0.00503413	-6.42626	1.23696e-11	6.32193	7.86313e-11	7.72792	1.92813e-29	1.40599	2.80959e-07	-6.12928	3.46544e-09	1.32193	0.00469651	CL1612.Contig3_Dmry	1	2313	-6.42626	1.23696e-11	1.82789e-12	0.123232	0.642738	0.600956	-4.80735	0.000873942	0.000265442	-6.12928	3.46544e-09	5.84572e-10	1.40599	2.80959e-07	5.0179e-08	2.41181	2.21628e-10	4.73968e-11	1.32193	0.00469651	0.00163382	-7.21917
CL207.Contig1_Dmry	-0.800407	2.2077e-23	0.849462	9.36716e-45	1.64987	1.53239e-127	-4.33269	0	0.333169	9.47302e-08	1.20068	1.16564e-124	-0.867509	1.03168e-72	-0.260371	0.00401333	0.94265	1.63191e-51	1.20302	2.26563e-75	0.664294	2.57473e-25	0.621335	3.06409e-11	CL207.Contig1_Dmry	1	2223	-0.867509	1.03168e-72	4.35964e-74	-4.33269	0	0	0.849462	9.36716e-45	5.97812e-46	0.664294	2.57473e-25	2.01536e-26	1.20302	2.26563e-75	7.88388e-77	-0.800407	2.2077e-23	2.91542e-24	0.621335	3.06409e-11	5.40212e-12	1.64987
CL3806.Contig1_Dmry	-3.26921	0	-2.78504	0	0.484177	0.00044828	2.78615	1.8108e-54	-0.563901	0.0881196	-0.332575	0.286272	-0.231326	0.564986	3.14532	1.30107e-19	4.77908	4.63875e-81	1.63375	6.8706e-27	-0.336049	0.179376	-4.867	0	CL3806.Contig1_Dmry	1	1296	-0.231326	0.564986	0.404212	2.78615	1.8108e-54	3.53412e-55	-2.78504	0	0	-0.336049	0.179376	0.0921614	1.63375	6.8706e-27	5.12008e-28	-3.26921	0	0	-4.867	0	0	0.484177
CL2613.Contig1_Dmry	0.670583	0.0296517	0.0337488	0.919336	-0.636834	0.0417835	1.09346	9.29596e-08	0.0312509	1.03415	0.588468	0.117667	-0.557218	0.130629	0.35435	0.372682	0.261668	0.503968	-0.092682	0.817657	-0.88618	0.00826355	1.8365	7.47493e-07	CL2613.Contig1_Dmry	1	1362	-0.557218	0.130629	0.0615494	1.09346	9.29596e-08	4.13866e-08	0.0337488	0.919336	0.867958	-0.88618	0.00826355	0.00280818	-0.092682	0.817657	0.73896	0.670583	0.0296517	0.0135791	1.8365	7.47493e-07	1.71569e-07	-0.636834
CL7178.Contig2_Dmry							6	0.000382767													-2.32193	0.645375			CL7178.Contig2_Dmry	1	982				6	0.000382767	0.000210982				-2.32193	0.645375	0.528688
Unigene26308_Dmry	-0.288374	5.29634e-26	-0.66367	4.96901e-114	-0.375296	2.62819e-33	-1.5156	0	0.0615845	0.171261	0.103284	0.00619666	-0.0416993	0.372956	0.539827	3.85403e-63	0.668821	5.0437e-100	0.128994	2.86178e-05	1.0016	7.27505e-147	-0.399123	1.32816e-48	Unigene26308_Dmry	1	2680	-0.0416993	0.372956	0.227894	-1.5156	0	0	-0.66367	4.96901e-114	1.66084e-115	1.0016	7.27505e-147	1.2078e-148	0.128994	2.86178e-05	6.1166e-06	-0.288374	5.29634e-26	6.5462e-27	-0.399123	1.32816e-48	9.47736e-50	-0.375296
CL2501.Contig2_Dmry	0.947533	1.07269e-06	0.642678	0.00298447	-0.304855	0.111541	5.58496	2.9628e-12	0.266787	0.530641	1.59246	2.52683e-14	-1.32567	3.92037e-11	-0.268489	0.402502	1.25507	2.48576e-13	1.52356	1.31379e-17	-6.55459	3.4854e-24	-0.373458	0.140753	CL2501.Contig2_Dmry	1	4509	-1.32567	3.92037e-11	5.9319e-12	5.58496	2.9628e-12	1.11515e-12	0.642678	0.00298447	0.000988552	-6.55459	3.4854e-24	2.84674e-25	1.52356	1.31379e-17	1.33943e-18	0.947533	1.07269e-06	2.87948e-07	-0.373458	0.140753	0.0732736	-0.304855
CL2501.Contig3_Dmry	-1.36257	0.000280614	-2.46949	8.67866e-09	-1.10692	0.0438646			5.16993	3.48044e-08	4.90689	5.33775e-07	0.263034	0.653676	-1.90689	0.000301601	-1.79141	0.000314531	0.115477	1.01268			3.58496	0.00617089	CL2501.Contig3_Dmry	1	3898	0.263034	0.653676	0.4879				-2.46949	8.67866e-09	1.61388e-09				0.115477	1.01268	0.96054	-1.36257	0.000280614	9.38758e-05	3.58496	0.00617089	0.00221532	-1.10692
Unigene18672_Dmry	2.96132	1.83876e-52	1.1382	7.36203e-05	-1.82312	1.98995e-29	-0.715792	0.00201326	-0.448862	0.410353	-0.0956833	0.834255	-0.353179	0.484933	-0.989883	1.98167e-22	0.592389	8.01857e-15	1.58227	4.07398e-70	0.513105	0.0597867	4.43841	2.98857e-71	Unigene18672_Dmry	1	1077	-0.353179	0.484933	0.328928	-0.715792	0.00201326	0.00117928	1.1382	7.36203e-05	1.92975e-05	0.513105	0.0597867	0.0252488	1.58227	4.07398e-70	1.49313e-71	2.96132	1.83876e-52	1.38313e-53	4.43841	2.98857e-71	1.63337e-72	-1.82312
Unigene12871_Dmry	0.906891	0.208907	1.88906	0.000491525	0.982173	0.0393595	-1.24854	5.46732e-05	0.446018	0.516641	1.30629	0.00130136	-0.860275	0.0301693	1.33724	0.0445702	3.28787	9.54302e-17	1.95063	1.20815e-09	0.377423	0.599498	2.17374	0.00211114	Unigene12871_Dmry	1	328	-0.860275	0.0301693	0.0117082	-1.24854	5.46732e-05	2.8245e-05	1.88906	0.000491525	0.000144091	0.377423	0.599498	0.473576	1.95063	1.20815e-09	1.80651e-10	0.906891	0.208907	0.125194	2.17374	0.00211114	0.000697174	0.982173
CL815.Contig1_Dmry	0.156379	0.0112755	1.49755	4.90445e-262	1.34117	2.19486e-223	0.329595	0.000459495	0.247391	1.50697e-16	0.227058	3.96613e-14	0.0203329	0.602312	1.24555	1.09731e-281	-0.266247	7.61213e-08	-1.51179	0	-0.232411	0.0927931	3.29093	0	CL815.Contig1_Dmry	1	1882	0.0203329	0.602312	0.436878	0.329595	0.000459495	0.000255318	1.49755	4.90445e-262	9.03288e-264	-0.232411	0.0927931	0.042165	-1.51179	0	0	0.156379	0.0112755	0.0047816	3.29093	0	0	1.34117
CL6740.Contig2_Dmry	0.0532455	0.134422	-0.194099	3.74486e-10	-0.247344	5.45497e-16	-0.627637	3.47876e-126	0.846617	4.792e-146	0.17336	1.03243e-05	0.673256	2.43992e-98	0.819621	5.48723e-188	0.322432	8.77702e-26	-0.497189	8.60401e-76	1.08664	2.54145e-230	0.477364	9.67161e-69	CL6740.Contig2_Dmry	1	1709	0.673256	2.43992e-98	8.3969e-100	-0.627637	3.47876e-126	4.18526e-127	-0.194099	3.74486e-10	6.38904e-11	1.08664	2.54145e-230	3.0601e-232	-0.497189	8.60401e-76	2.98314e-77	0.0532455	0.134422	0.075948	0.477364	9.67161e-69	5.42448e-70	-0.247344
Unigene36740_Dmry	10.6092	1.78932e-74			-10.6092	8.48076e-74	11.7482	1.06408e-170									2.80735	0.644185	2.80735	0.645584	1.71621	0.492813			Unigene36740_Dmry	1	822				11.7482	1.06408e-170	1.03565e-171				1.71621	0.492813	0.340638	2.80735	0.645584	0.48886	10.6092	1.78932e-74	1.02258e-75				-10.6092
CL497.Contig1_Dmry	-0.304727	0.221911	0.342971	0.139125	0.647698	0.00266195	-0.776136	3.203e-12	-0.599521	0.0171392	0.0493602	0.862451	-0.648881	0.00534336	-0.407597	0.0711343	-1.29166	3.9795e-09	-0.884066	0.000283839	-0.833706	0.0133442	1.94753	1.14921e-12	CL497.Contig1_Dmry	1	810	-0.648881	0.00534336	0.00175424	-0.776136	3.203e-12	1.20641e-12	0.342971	0.139125	0.0735538	-0.833706	0.0133442	0.00474336	-0.884066	0.000283839	6.85532e-05	-0.304727	0.221911	0.138401	1.94753	1.14921e-12	1.89484e-13	0.647698
Unigene36084_Dmry	1.95081	8.31862e-107	2.06496	5.09086e-124	0.114146	0.101637	-0.356392	0.187556	-3.27302	0.0268444	5.57873	7.83745e-125	-8.85175	7.61174e-139	-0.407175	0.607816	6.53355	0	6.94073	0	2.35142	0	-3.95217	1.2234e-53	Unigene36084_Dmry	1	1709	-8.85175	7.61174e-139	2.06316e-140	-0.356392	0.187556	0.141438	2.06496	5.09086e-124	1.60888e-125	2.35142	0	0	6.94073	0	0	1.95081	8.31862e-107	3.5141e-108	-3.95217	1.2234e-53	8.16132e-55	0.114146
CL7115.Contig1_Dmry	0.19637	0.0721512	2.1413	1.16007e-224	1.94493	3.95935e-199	-0.310183	0.0106923	-0.062162	0.466149	0.628649	5.70294e-40	-0.690811	1.07901e-46	0.380129	4.91365e-11	-0.145652	0.0628419	-0.525781	9.27625e-19	-0.126099	0.520876	3.79751	0	CL7115.Contig1_Dmry	1	2303	-0.690811	1.07901e-46	6.2394e-48	-0.310183	0.0106923	0.0067683	2.1413	1.16007e-224	2.38782e-226	-0.126099	0.520876	0.364324	-0.525781	9.27625e-19	9.06086e-20	0.19637	0.0721512	0.036881	3.79751	0	0	1.94493
CL53.Contig2_Dmry	0.718714	1.53125e-10	0.772791	3.88059e-12	0.0540767	0.625338	-2.5961	4.11203e-65	-4.32193	6.05123e-09	1.51096	8.98267e-08	-5.83289	2.41733e-27	0.0368851	0.308867	-1.64781	0	-1.6847	0	-2.23118	1.60653e-161	3.81466	0	CL53.Contig2_Dmry	1	7930	-5.83289	2.41733e-27	2.04254e-28	-2.5961	4.11203e-65	7.26536e-66	0.772791	3.88059e-12	5.93936e-13	-2.23118	1.60653e-161	2.48706e-163	-1.6847	0	0	0.718714	1.53125e-10	3.25752e-11	3.81466	0	0	0.0540767
CL4479.Contig8_Dmry	0.963124	3.86265e-21	1.96662	1.5472e-120	1.0035	8.98235e-45	-2.19315	1.36232e-49	0.198329	0.374033	2.37851	5.19991e-124	-2.18018	4.77395e-111	6.52356	2.05713e-26			-6.52356	2.92772e-26	0.461904	1.18117e-08	-2.50158	2.10127e-70	CL4479.Contig8_Dmry	1	4722	-2.18018	4.77395e-111	1.51656e-112	-2.19315	1.36232e-49	2.79036e-50	1.96662	1.5472e-120	4.9816e-122	0.461904	1.18117e-08	2.06484e-09	-6.52356	2.92772e-26	2.22616e-27	0.963124	3.86265e-21	5.45056e-22	-2.50158	2.10127e-70	1.15788e-71	1.0035
CL4479.Contig1_Dmry	0.258734	0.258649	4.36757	0	4.10884	0	-2.65867	4.98055e-119	0.640157	2.49869e-12	3.42278	0	-2.78262	0	2.58496	0.0487475			-2.58496	0.0456107	0.537657	0.00407337	-3.39232	4.35648e-12	CL4479.Contig1_Dmry	1	4755	-2.78262	0	0	-2.65867	4.98055e-119	6.2333e-120	4.36757	0	0	0.537657	0.00407337	0.00130347	-2.58496	0.0456107	0.0168922	0.258734	0.258649	0.163988	-3.39232	4.35648e-12	7.38282e-13	4.10884
Unigene40004_Dmry	8.93369	3.26705e-18	4.58496	0.211348	-4.34873	2.23643e-14	11.5093	1.36403e-112													4.08746	0.363199			Unigene40004_Dmry	1	647				11.5093	1.36403e-112	1.76486e-113	4.58496	0.211348	0.121803	4.08746	0.363199	0.229378				8.93369	3.26705e-18	5.0486e-19				-4.34873
CL2723.Contig2_Dmry	-0.112813	0.400123	-0.469378	0.000257775	-0.356565	0.00804574	1.33715	4.94792e-44	-0.748643	6.98431e-08	0.26909	0.0338148	-1.01773	1.6366e-15	4.33139	2.59331e-61	3.69459	1.95191e-35	-0.636801	3.0348e-05	0.964872	3.22422e-21	1.77842	5.06627e-24	CL2723.Contig2_Dmry	1	1700	-1.01773	1.6366e-15	1.99232e-16	1.33715	4.94792e-44	1.07546e-44	-0.469378	0.000257775	7.26124e-05	0.964872	3.22422e-21	2.9506e-22	-0.636801	3.0348e-05	6.52408e-06	-0.112813	0.400123	0.287722	1.77842	5.06627e-24	5.78256e-25	-0.356565
CL5432.Contig2_Dmry	-0.358148	0.0454947	-0.761011	3.55567e-05	-0.402863	0.0556178	1.7125	3.92128e-21	0.440712	0.0106853	0.186655	0.354178	0.254058	0.142149	8.35315	2.91212e-30	6.58496	8.66901e-09	-1.76818	6.47304e-10	1.38209	2.36959e-16	0.652707	0.0113773	CL5432.Contig2_Dmry	1	1557	0.254058	0.142149	0.0704932	1.7125	3.92128e-21	1.18988e-21	-0.761011	3.55567e-05	8.96584e-06	1.38209	2.36959e-16	2.6631e-17	-1.76818	6.47304e-10	9.54406e-11	-0.358148	0.0454947	0.0219912	0.652707	0.0113773	0.00427118	-0.402863
CL5554.Contig1_Dmry	9.24555	3.18893e-48			-9.24555	8.71163e-48	11.3292	3.09098e-213																	CL5554.Contig1_Dmry	1	1347				11.3292	3.09098e-213	2.55154e-214										9.24555	3.18893e-48	2.5507e-49				-9.24555
CL5554.Contig2_Dmry	7.78136	3.82575e-16			-7.78136	5.13945e-16	10.3509	7.7021e-100													3.16993	0.366236			CL5554.Contig2_Dmry	1	1248				10.3509	7.7021e-100	1.06963e-100				3.16993	0.366236	0.229378				7.78136	3.82575e-16	6.35228e-17				-7.78136
CL1078.Contig4_Dmry	-0.684798	0.0116861	-0.732778	0.00771571	-0.04798	0.881832	-1.68658	2.6262e-13	-0.236803	0.623618	0.0710195	0.877262	-0.307822	0.427024	-0.21093	0.516948	-1.1173	3.25935e-05	-0.906365	0.00163722	0.871187	0.000388431	0.582861	0.0457024	CL1078.Contig4_Dmry	1	1278	-0.307822	0.427024	0.281246	-1.68658	2.6262e-13	9.60022e-14	-0.732778	0.00771571	0.0027599	0.871187	0.000388431	0.000106227	-0.906365	0.00163722	0.0004424	-0.684798	0.0116861	0.00496168	0.582861	0.0457024	0.0198983	-0.04798
CL3108.Contig3_Dmry							8.63662	7.42648e-38							-4.24793	0.0860317	-4.24793	0.0771905			-5.32193	0.00119175			CL3108.Contig3_Dmry	1	1544				8.63662	7.42648e-38	1.72789e-38				-5.32193	0.00119175	0.000350862
CL2051.Contig6_Dmry	6.55459	3.87356e-11			-6.55459	4.65139e-11	1.54124	3.68027e-07			7.48382	6.39847e-21	-7.48382	8.47178e-21	-7.39232	7.89707e-20	-1.48543	1.61424e-05	5.90689	4.98704e-07	1.54344	5.97233e-09	-4.08746	0.0339915	CL2051.Contig6_Dmry	1	1976	-7.48382	8.47178e-21	8.54408e-22	1.54124	3.68027e-07	1.69271e-07				1.54344	5.97233e-09	1.02142e-09	5.90689	4.98704e-07	9.09684e-08	6.55459	3.87356e-11	7.98624e-12	-4.08746	0.0339915	0.0142902	-6.55459
Unigene8457_Dmry	-0.163286	0.227357	0.917046	1.43533e-21	1.08033	2.60476e-28	-3.8144	1.36114e-100	0.378809	0.0682465	1.0726	1.02811e-12	-0.693789	1.78812e-06	1.8661	4.76636e-29	0.19592	0.515348	-1.67018	9.89957e-25	-0.830075	6.06375e-29	1.24019	4.0268e-16	Unigene8457_Dmry	1	932	-0.693789	1.78812e-06	3.76644e-07	-3.8144	1.36114e-100	1.87926e-101	0.917046	1.43533e-21	1.53552e-22	-0.830075	6.06375e-29	4.2272e-30	-1.67018	9.89957e-25	7.94416e-26	-0.163286	0.227357	0.142218	1.24019	4.0268e-16	5.83252e-17	1.08033
CL358.Contig1_Dmry	0.684604	5.11951e-05	1.11218	2.07137e-13	0.427573	0.00210337	-0.48134	1.59702e-06	0.353637	0.402642	2.06529	1.09763e-22	-1.71165	1.24961e-17	0.247928	0.708111	2.57994	4.67244e-19	2.33202	3.69201e-17	0.443823	2.29985e-06	-1.32698	0.000134228	CL358.Contig1_Dmry	1	2198	-1.71165	1.24961e-17	1.40322e-18	-0.48134	1.59702e-06	7.5666e-07	1.11218	2.07137e-13	2.98252e-14	0.443823	2.29985e-06	4.86052e-07	2.33202	3.69201e-17	3.82934e-18	0.684604	5.11951e-05	1.59322e-05	-1.32698	0.000134228	3.79086e-05	0.427573
Unigene36088_Dmry	0.983344	4.48145e-53	-3.91886	4.54567e-157	-4.90221	0	8.78063	0	-3.16993	0.191588	3.28951	8.25954e-12	-6.45943	2.33085e-16	1.29546	3.79794e-10	-0.541894	0.10821	-1.83735	2.4176e-16	2.72562	7.74951e-57	-0.423916	0.00920467	Unigene36088_Dmry	1	3372	-6.45943	2.33085e-16	2.75228e-17	8.78063	0	0	-3.91886	4.54567e-157	1.21792e-158	2.72562	7.74951e-57	2.94158e-58	-1.83735	2.4176e-16	2.5915e-17	0.983344	4.48145e-53	3.34882e-54	-0.423916	0.00920467	0.00337622	-4.90221
CL4616.Contig1_Dmry	-0.354391	0.0867988	-0.252633	0.269894	0.101758	0.62526	1.90522	8.11306e-55	-0.0708697	0.876614	-0.352997	0.271438	0.282127	0.395703	-0.252099	0.530641	1.23299	4.50564e-10	1.48509	6.33591e-13	0.787767	0.000980042	-0.732757	0.00332269	CL4616.Contig1_Dmry	1	534	0.282127	0.395703	0.25717	1.90522	8.11306e-55	1.57658e-55	-0.252633	0.269894	0.163267	0.787767	0.000980042	0.000283002	1.48509	6.33591e-13	7.92006e-14	-0.354391	0.0867988	0.045363	-0.732757	0.00332269	0.00113658	0.101758
CL4760.Contig3_Dmry	0.102686	0.173316	0.262883	4.44855e-05	0.160197	0.0126717	-1.45971	2.39065e-218	-0.0268393	0.817002	0.316503	8.92601e-07	-0.343342	1.12159e-07	0.00273497	0.953957	1.62083	8.23301e-218	1.6181	7.20014e-217	0.417985	1.61472e-12	0.715271	3.54308e-19	CL4760.Contig3_Dmry	1	1692	-0.343342	1.12159e-07	2.14688e-08	-1.45971	2.39065e-218	1.93351e-219	0.262883	4.44855e-05	1.1329e-05	0.417985	1.61472e-12	2.20982e-13	1.6181	7.20014e-217	1.14892e-218	0.102686	0.173316	0.0999208	0.715271	3.54308e-19	4.61986e-20	0.160197
CL5482.Contig2_Dmry	-0.385222	1.75461e-14	0.300684	4.0346e-11	0.685906	6.21014e-48	-1.09496	2.46989e-138	-0.0300799	0.622443	-0.182328	4.53604e-07	0.152248	3.07474e-05	1.30775	2.70236e-155	0.771205	2.09992e-45	-0.536548	3.72879e-34	0.0782303	0.148155	0.740272	4.76265e-59	CL5482.Contig2_Dmry	1	2838	0.152248	3.07474e-05	7.27592e-06	-1.09496	2.46989e-138	2.8004e-139	0.300684	4.0346e-11	6.53772e-12	0.0782303	0.148155	0.073675	-0.536548	3.72879e-34	2.34546e-35	-0.385222	1.75461e-14	3.10662e-15	0.740272	4.76265e-59	2.9783e-60	0.685906
Unigene22611_Dmry	-0.463024	3.1948e-23	-0.322008	5.80959e-12	0.141016	0.00733525	-1.17544	5.298e-145	0.083278	0.244815	0.316185	8.70361e-10	-0.232907	9.03119e-06	-0.165838	0.0135525	1.00804	8.9842e-113	1.17388	5.75039e-143	0.48617	9.38356e-24	0.747173	8.07888e-30	Unigene22611_Dmry	1	1287	-0.232907	9.03119e-06	2.03076e-06	-1.17544	5.298e-145	5.79586e-146	-0.322008	5.80959e-12	9.00532e-13	0.48617	9.38356e-24	7.76024e-25	1.17388	5.75039e-143	1.25653e-144	-0.463024	3.1948e-23	4.24108e-24	0.747173	8.07888e-30	8.05192e-31	0.141016
Unigene5195_Dmry	-0.259942	3.87481e-10	0.598316	3.7046e-64	0.858258	4.52876e-121	-4.03216	0	-0.081822	0.0771867	0.587472	1.24978e-76	-0.669294	1.23631e-95	-0.271022	1.11815e-13	0.680789	3.28808e-123	0.951811	3.66762e-215	-0.0237823	0.978124	1.26928	1.10965e-174	Unigene5195_Dmry	1	4911	-0.669294	1.23631e-95	4.34264e-97	-4.03216	0	0	0.598316	3.7046e-64	1.82042e-65	-0.0237823	0.978124	0.953794	0.951811	3.66762e-215	5.8987e-217	-0.259942	3.87481e-10	8.40092e-11	1.26928	1.10965e-174	3.16406e-176	0.858258
CL49.Contig2_Dmry	0.310223	1.87471e-05	0.49304	5.10167e-13	0.182817	0.00688818	-1.87322	0	-0.277498	0.00112058	0.934233	1.82674e-53	-1.21173	9.1388e-81	0.399723	2.84102e-06	1.69367	4.78637e-151	1.29395	4.08629e-101	0.538183	3.7785e-19	1.57279	6.22957e-55	CL49.Contig2_Dmry	1	3385	-1.21173	9.1388e-81	3.56756e-82	-1.87322	0	0	0.49304	5.10167e-13	7.4729e-14	0.538183	3.7785e-19	3.7536e-20	1.29395	4.08629e-101	1.14839e-102	0.310223	1.87471e-05	5.56496e-06	1.57279	6.22957e-55	4.08818e-56	0.182817
Unigene5027_Dmry	2.06413	5.26495e-05	3.83059	2.23162e-27	1.76646	2.89531e-12	0.890771	0.150734	-0.442005	0.686909	-1.31194	0.115186	0.869939	0.385961	0	1.03782	0.229482	0.83637	0.229482	0.829803	-1.19486	1.37338e-23	2.53605	0.144656	Unigene5027_Dmry	1	1046	0.869939	0.385961	0.237678	0.890771	0.150734	0.112868	3.83059	2.23162e-27	2.04138e-28	-1.19486	1.37338e-23	1.14349e-24	0.229482	0.829803	0.757868	2.06413	5.26495e-05	1.64039e-05	2.53605	0.144656	0.0760368	1.76646
Unigene615_Dmry	5.57724	4.2712e-177	1.37281	0.00444169	-4.20443	4.49366e-150	5.77892	0	3.45943	0.171536	3.45943	0.126483	0	1.03202	0.736966	0.747429	7.99624	1.85059e-81	7.25927	5.41241e-80	0.136851	0.491456	-2.72247	0.0164969	Unigene615_Dmry	1	1811	0	1.03202	0.9997	5.77892	0	0	1.37281	0.00444169	0.00151362	0.136851	0.491456	0.34103	7.25927	5.41241e-80	1.80706e-81	5.57724	4.2712e-177	1.12189e-178	-2.72247	0.0164969	0.00639372	-4.20443
CL4824.Contig2_Dmry	9.31515	7.10061e-21			-9.31515	1.05721e-20	12.151	2.1643e-155													5.24793	0.11471			CL4824.Contig2_Dmry	1	577				12.151	2.1643e-155	2.2607e-156				5.24793	0.11471	0.054146				9.31515	7.10061e-21	1.00805e-21				-9.31515
CL5414.Contig2_Dmry	-0.0827404	0.493332	0.786802	1.77275e-20	0.869542	1.61394e-24	-1.95611	2.91064e-152	-0.323498	0.000101008	-0.291135	0.000304587	-0.0323633	0.777946	-0.219642	0.0159479	0.270814	0.000193818	0.490456	3.94872e-11	0.976834	2.10093e-37	0.786981	1.13498e-17	CL5414.Contig2_Dmry	1	1532	-0.0323633	0.777946	0.6873	-1.95611	2.91064e-152	3.08214e-153	0.786802	1.77275e-20	1.95866e-21	0.976834	2.10093e-37	1.16658e-38	0.490456	3.94872e-11	5.4306e-12	-0.0827404	0.493332	0.365322	0.786981	1.13498e-17	1.55286e-18	0.869542
Unigene41206_Dmry	-1.07541	1.02767e-158	0.258908	3.56589e-15	1.33432	5.9285e-265	-2.55846	0	-0.0767515	0.00425093	-0.341698	1.4984e-46	0.264947	7.42353e-28	1.67509	2.60061e-268	0.239771	0.00023025	-1.43532	9.85264e-211	0.112437	0.00343167	1.58269	8.7487e-242	Unigene41206_Dmry	1	1800	0.264947	7.42353e-28	6.1743e-29	-2.55846	0	0	0.258908	3.56589e-15	4.75926e-16	0.112437	0.00343167	0.00108652	-1.43532	9.85264e-211	1.60329e-212	-1.07541	1.02767e-158	3.02466e-160	1.58269	8.7487e-242	1.93588e-243	1.33432
Unigene1630_Dmry	-1.17844	8.28126e-36	-0.493359	1.6048e-08	0.685085	6.36028e-11	-2.87005	0	-0.14868	0.353933	0.43939	1.75456e-05	-0.588071	1.27925e-08	-0.0516909	0.791695	0.911226	6.76031e-21	0.962917	1.30031e-22	0.880656	1.41771e-12	-0.642895	7.97698e-10	Unigene1630_Dmry	1	1279	-0.588071	1.27925e-08	2.28666e-09	-2.87005	0	0	-0.493359	1.6048e-08	3.02272e-09	0.880656	1.41771e-12	1.93226e-13	0.962917	1.30031e-22	1.11518e-23	-1.17844	8.28126e-36	8.18322e-37	-0.642895	7.97698e-10	1.51006e-10	0.685085
CL319.Contig4_Dmry	-3.32193	0.0175675	2.98185	5.76465e-11	6.30378	6.17782e-18	-3.32193	0.00894097	-0.120752	0.728528	-0.265142	0.353875	0.14439	0.624736	-1.05745	5.05382e-11	-4.67894	4.31523e-62	-3.62149	1.3521e-25	2.80735	0.11325	7.32193	2.5945e-36	CL319.Contig4_Dmry	1	3789	0.14439	0.624736	0.506066	-3.32193	0.00894097	0.00564254	2.98185	5.76465e-11	9.4041e-12	2.80735	0.11325	0.054146	-3.62149	1.3521e-25	1.0503e-26	-3.32193	0.0175675	0.00766042	7.32193	2.5945e-36	2.27038e-37	6.30378
CL5878.Contig2_Dmry	5.67243	0.00503915	2.32193	0.995452	-3.3505	0.0049666	8.29921	1.11851e-18			3.70044	0.387274	-3.70044	0.388556							3.58496	0.36811	-2.58496	0.62013	CL5878.Contig2_Dmry	1	964	-3.70044	0.388556	0.250092	8.29921	1.11851e-18	3.57544e-19	2.32193	0.995452	0.993544	3.58496	0.36811	0.229378				5.67243	0.00503915	0.0020016	-2.58496	0.62013	0.487404	-3.3505
Unigene17348_Dmry	-1.84022	0.209542	-1.62449	0.219953	0.215729	1.00002	-0.156119	0.956808	0.0241125	1.03846	-0.218346	0.877028	0.242458	0.869081	0.832543	0.552282	-6.18982	0.240459	-7.02237	0.0457459	0.026967	0.972445	7.02237	0.0399967	Unigene17348_Dmry	1	270	0.242458	0.869081	0.803236	-0.156119	0.956808	0.940246	-1.62449	0.219953	0.129292	0.026967	0.972445	0.930458	-7.02237	0.0457459	0.0168922	-1.84022	0.209542	0.123397	7.02237	0.0399967	0.0170653	0.215729
CL117.Contig2_Dmry	4.18473	2.77956e-100	0.598637	0.202872	-3.5861	1.88404e-88	7.51767	1.01218e-229	0.120714	0.699345	-0.368578	0.194922	0.489292	0.0580301	4.49185	8.8067e-05	3.39232	0.0205975	-1.09954	0.155954	0.862698	1.65724e-07	-0.122857	0.860827	CL117.Contig2_Dmry	1	1753	0.489292	0.0580301	0.0245646	7.51767	1.01218e-229	7.8968e-231	0.598637	0.202872	0.111887	0.862698	1.65724e-07	3.16868e-08	-1.09954	0.155954	0.0721776	4.18473	2.77956e-100	1.23331e-101	-0.122857	0.860827	0.806044	-3.5861
CL5643.Contig2_Dmry	0.303443	0.0644245	0.334317	0.0373537	0.0308737	0.823015	0.76827	2.67076e-06	0.203447	0.0627709	-1.05141	2.76434e-21	1.25486	4.00844e-32	1.46333	5.70281e-18	-0.218305	0.493502	-1.68164	1.0334e-21	0.944561	8.81128e-14	2.2003	6.46431e-31	CL5643.Contig2_Dmry	1	1947	1.25486	4.00844e-32	2.99972e-33	0.76827	2.67076e-06	1.28328e-06	0.334317	0.0373537	0.0158555	0.944561	8.81128e-14	1.12429e-14	-1.68164	1.0334e-21	9.13034e-23	0.303443	0.0644245	0.0326382	2.2003	6.46431e-31	6.31042e-32	0.0308737
CL49.Contig3_Dmry	1.69669	6.47409e-34	0.881819	1.6279e-07	-0.814876	2.80908e-11	1.56343	5.29034e-94	0.103093	0.687262	1.61143	3.42084e-36	-1.50834	9.93744e-33	1.38904	7.64281e-08	1.49845	1.68852e-09	0.109411	0.647334	-0.269187	0.142707	0.858528	0.000463033	CL49.Contig3_Dmry	1	3422	-1.50834	9.93744e-33	7.36012e-34	1.56343	5.29034e-94	7.61286e-95	0.881819	1.6279e-07	3.29898e-08	-0.269187	0.142707	0.0702322	0.109411	0.647334	0.53168	1.69669	6.47409e-34	6.66752e-35	0.858528	0.000463033	0.000139546	-0.814876
CL4581.Contig3_Dmry	-0.382185	6.1952e-16	-1.5047	1.14855e-154	-1.12251	1.09405e-75	1.79809	0	0.573835	1.07395e-13	-0.32299	0.000627985	0.896825	1.98159e-29	0.224366	0.00218482	0.297446	1.67175e-05	0.0730797	0.398251	0.863979	4.68652e-39	0.620241	6.34824e-17	CL4581.Contig3_Dmry	1	1537	0.896825	1.98159e-29	1.58275e-30	1.79809	0	0	-1.5047	1.14855e-154	3.0993e-156	0.863979	4.68652e-39	2.51078e-40	0.0730797	0.398251	0.242574	-0.382185	6.1952e-16	1.0356e-16	0.620241	6.34824e-17	8.92338e-18	-1.12251
CL5093.Contig1_Dmry	-1.91662	9.66482e-252	0.79783	7.4736e-111	2.71444	0	-0.321928	0.0433317	0.890489	3.30786e-115	2.10761	0	-1.21712	0	0.0321804	0.549934	-0.157005	0.00247106	-0.189185	7.05524e-05	0.0107164	0.673991	1.21182	5.73499e-117	CL5093.Contig1_Dmry	1	5995	-1.21712	0	0	-0.321928	0.0433317	0.0296436	0.79783	7.4736e-111	2.54668e-112	0.0107164	0.673991	0.566746	-0.189185	7.05524e-05	1.57537e-05	-1.91662	9.66482e-252	1.82785e-253	1.21182	5.73499e-117	2.17294e-118	2.71444
CL5093.Contig2_Dmry	-1.02431	9.26575e-21	1.80095	1.52588e-162	2.82525	1.74686e-283	6.06609	1.01615e-25	-0.627834	5.72576e-14	2.07852	0	-2.70635	0	-0.980891	3.06865e-43	-2.04052	4.49071e-128	-1.05962	2.1157e-25			3.48894	2.52596e-118	CL5093.Contig2_Dmry	1	6058	-2.70635	0	0	6.06609	1.01615e-25	2.83092e-26	1.80095	1.52588e-162	4.02394e-164				-1.05962	2.1157e-25	1.65192e-26	-1.02431	9.26575e-21	1.32016e-21	3.48894	2.52596e-118	9.4776e-120	2.82525
CL5093.Contig3_Dmry	-1.34501	4.17095e-25	0.228269	0.0425841	1.57328	1.23766e-36	-2.07269	3.89683e-113	-0.441075	3.63513e-05	0.467725	5.30638e-08	-0.9088	1.28258e-23	-0.453572	0.00293084	0.386233	0.00199018	0.839806	7.02079e-11	0.703413	2.3065e-12	-1.2638	1.39976e-27	CL5093.Contig3_Dmry	1	6350	-0.9088	1.28258e-23	1.18913e-24	-2.07269	3.89683e-113	5.02904e-114	0.228269	0.0425841	0.0183956	0.703413	2.3065e-12	3.18018e-13	0.839806	7.02079e-11	9.78414e-12	-1.34501	4.17095e-25	5.27214e-26	-1.2638	1.39976e-27	1.45927e-28	1.57328
CL1162.Contig1_Dmry	4.66795	3.00468e-66	-0.247928	0.765392	-4.91588	8.63755e-68	6.53694	0	-0.917538	0.431957	-0.0874628	0.894761	-0.830075	0.449845	-0.36257	0.831655	0.415037	0.66992	0.777608	0.542249	-0.201634	0.863947	-0.652077	0.614736	CL1162.Contig1_Dmry	1	2836	-0.830075	0.449845	0.301982	6.53694	0	0	-0.247928	0.765392	0.685476	-0.201634	0.863947	0.797942	0.777608	0.542249	0.3664	4.66795	3.00468e-66	1.87619e-67	-0.652077	0.614736	0.5206	-4.91588
CL2711.Contig1_Dmry	7.62936	8.92861e-41	10.0056	9.41031e-212	2.37627	8.01716e-93	-2.80119	3.52713e-215	0.202844	0.0407831	-0.456569	1.52258e-06	0.659412	1.69743e-13	1.26882	1.1058e-23	-0.413107	0.0420893	-1.68192	4.79435e-35	-8.12412	3.31247e-54	9.22882	2.65916e-124	CL2711.Contig1_Dmry	1	3427	0.659412	1.69743e-13	2.26758e-14	-2.80119	3.52713e-215	2.8865e-216	10.0056	9.41031e-212	2.02894e-213	-8.12412	3.31247e-54	1.31306e-55	-1.68192	4.79435e-35	2.9713e-36	7.62936	8.92861e-41	8.05e-42	9.22882	2.65916e-124	9.63444e-126	2.37627
CL2711.Contig2_Dmry	0.547098	1.25495e-18	0.589187	9.89228e-22	0.042089	0.508568	-3.17446	0	0.222392	0.0325016	1.13838	3.05668e-53	-0.915985	4.63474e-37	1.76888	2.22147e-49	2.5765	2.49643e-137	0.80762	2.05541e-25	-0.54971	1.34575e-30	-0.146422	0.134069	CL2711.Contig2_Dmry	1	3442	-0.915985	4.63474e-37	3.1397e-38	-3.17446	0	0	0.589187	9.89228e-22	1.05373e-22	-0.54971	1.34575e-30	8.95244e-32	0.80762	2.05541e-25	1.60398e-26	0.547098	1.25495e-18	1.9095e-19	-0.146422	0.134069	0.0692452	0.042089
CL2711.Contig3_Dmry	-0.64033	4.83191e-13	-0.399669	6.57517e-06	0.240661	0.0179518	-3.42663	0	-0.540333	5.49265e-20	-0.248859	1.75436e-05	-0.291474	4.80282e-06	0.966003	3.18716e-34	1.04038	1.85683e-40	0.0743768	0.408793	2.24335	1.08769e-33	2.04587	1.31372e-101	CL2711.Contig3_Dmry	1	3460	-0.291474	4.80282e-06	1.05207e-06	-3.42663	0	0	-0.399669	6.57517e-06	1.53637e-06	2.24335	1.08769e-33	6.60088e-35	0.0743768	0.408793	0.249408	-0.64033	4.83191e-13	9.09926e-14	2.04587	1.31372e-101	5.57996e-103	0.240661
CL2711.Contig4_Dmry	-1.75109	2.26538e-33	0.057394	0.714328	1.80848	7.46006e-36	1.74416	6.10816e-05	0.67022	1.59815e-14	-1.00184	4.48154e-18	1.67206	1.06863e-61	0.785495	0.0103064	0.018859	1.02389	-0.766636	0.00849916	1.72759	2.83503e-155	-2.61583	1.06629e-71	CL2711.Contig4_Dmry	1	2969	1.67206	1.06863e-61	5.07946e-63	1.74416	6.10816e-05	3.18304e-05	0.057394	0.714328	0.612952	1.72759	2.83503e-155	4.53684e-157	-0.766636	0.00849916	0.0026004	-1.75109	2.26538e-33	2.36108e-34	-2.61583	1.06629e-71	5.80586e-73	1.80848
Unigene3742_Dmry	-0.32286	3.67243e-23	-0.828207	3.08134e-120	-0.505347	2.37985e-40	-1.15299	5.17164e-224	0.0759546	0.165022	0.162238	0.000212465	-0.0862833	0.0760356	0.34384	2.1817e-17	1.15803	5.47103e-243	0.814192	9.89589e-135	0.940746	3.58088e-102	0.970988	1.47508e-101	Unigene3742_Dmry	1	1869	-0.0862833	0.0760356	0.0335474	-1.15299	5.17164e-224	4.11604e-225	-0.828207	3.08134e-120	9.93296e-122	0.940746	3.58088e-102	7.9935e-104	0.814192	9.89589e-135	2.25612e-136	-0.32286	3.67243e-23	4.87998e-24	0.970988	1.47508e-101	6.27436e-103	-0.505347
Unigene15669_Dmry	-0.673247	1.96839e-20	-0.0826294	0.321408	0.590618	1.81435e-15	-2.54532	0	-0.0597812	0.654221	0.636669	1.14421e-22	-0.69645	3.65138e-26	-0.0642446	0.61967	0.238815	0.00065917	0.30306	2.33275e-05	0.513704	1.29519e-09	1.27623	2.43184e-46	Unigene15669_Dmry	1	2525	-0.69645	3.65138e-26	3.18048e-27	-2.54532	0	0	-0.0826294	0.321408	0.19993	0.513704	1.29519e-09	2.12848e-10	0.30306	2.33275e-05	4.95494e-06	-0.673247	1.96839e-20	2.82822e-21	1.27623	2.43184e-46	1.79801e-47	0.590618
Unigene33054_Dmry	0.887868	2.00353e-97	0.373521	3.81183e-15	-0.514347	1.9394e-37	0.560111	4.78681e-107	-0.101775	0.158304	0.412454	3.55231e-17	-0.514229	4.77023e-25	-0.19228	0.000950428	1.3441	2.32951e-271	1.53638	0	0.412933	6.77348e-18	1.49862	1.01706e-108	Unigene33054_Dmry	1	1959	-0.514229	4.77023e-25	4.26058e-26	0.560111	4.78681e-107	6.37624e-108	0.373521	3.81183e-15	5.09116e-16	0.412933	6.77348e-18	7.1255e-19	1.53638	0	0	0.887868	2.00353e-97	9.16734e-99	1.49862	1.01706e-108	4.10962e-110	-0.514347
CL2412.Contig2_Dmry	-6.72792	7.45932e-09	-1.20436	0.0223991	5.52356	0.000582827	4.16993	0.0567753	0.244622	0.600789	-0.210679	0.63564	0.455301	0.223457	-0.514573	0.38442	-0.0671142	1.00081	0.447459	0.395618	3.52474	9.78907e-34	6.26679	2.63085e-06	CL2412.Contig2_Dmry	1	1405	0.455301	0.223457	0.117706	4.16993	0.0567753	0.0395088	-1.20436	0.0223991	0.00894494	3.52474	9.78907e-34	5.93122e-35	0.447459	0.395618	0.229794	-6.72792	7.45932e-09	1.73028e-09	6.26679	2.63085e-06	6.29104e-07	5.52356
Unigene15679_Dmry	-1.45066	0.00527352	1.69773	1.18159e-08	3.14839	8.2069e-18	1.34792	0.002041	-0.017702	0.957294	1.2123	1.33875e-07	-1.23001	6.70438e-08	0.116814	0.750741	1.3254	1.10648e-09	1.20859	2.12195e-08	1.05153	0.000435013	2.09954	7.73319e-08	Unigene15679_Dmry	1	3547	-1.23001	6.70438e-08	1.25815e-08	1.34792	0.002041	0.00119587	1.69773	1.18159e-08	2.21246e-09	1.05153	0.000435013	0.000119672	1.20859	2.12195e-08	3.44762e-09	-1.45066	0.00527352	0.00211052	2.09954	7.73319e-08	1.64738e-08	3.14839
Unigene8076_Dmry	7.34873	2.63718e-05			-7.34873	2.76866e-05	10.128	2.72132e-37							3.16993	0.643108			-3.16993	0.635392			3.16993	0.612701	Unigene8076_Dmry	1	562				10.128	2.72132e-37	6.39186e-38							-3.16993	0.635392	0.511264	7.34873	2.63718e-05	7.97354e-06	3.16993	0.612701	0.512756	-7.34873
CL4100.Contig1_Dmry	0.680788	0.000125684	0.948338	8.54752e-09	0.26755	0.0871097	5.93074	6.15765e-12	1.10178	2.29305e-10	0.858272	2.34646e-06	0.243512	0.170765	-5.93074	3.09216e-11	-5.93074	3.37204e-11			2.58925	1.837e-30			CL4100.Contig1_Dmry	1	3068	0.243512	0.170765	0.0863338	5.93074	6.15765e-12	2.34788e-12	0.948338	8.54752e-09	1.58884e-09	2.58925	1.837e-30	1.2263e-31				0.680788	0.000125684	4.06014e-05				0.26755
CL3730.Contig2_Dmry	1.22239	4.31561e-88	1.84902	1.41843e-248	0.626632	1.03453e-44			6.76818	2.10965e-27			6.76818	1.19366e-27	-2.13124	1.17069e-09	-6.52356	3.39126e-23	-4.39232	2.22656e-05	-1.82103	3.70108e-05	-6.78448	0	CL3730.Contig2_Dmry	1	4240	6.76818	1.19366e-27	9.98218e-29				1.84902	1.41843e-248	2.71844e-250	-1.82103	3.70108e-05	8.86054e-06	-4.39232	2.22656e-05	4.71392e-06	1.22239	4.31561e-88	2.144e-89	-6.78448	0	0	0.626632
CL3730.Contig3_Dmry	0.802523	2.14566e-74	-0.693389	1.97138e-33	-1.49591	6.98489e-201	-1.71491	4.74368e-40	0.929855	4.16554e-34	0.0808311	0.496668	0.849024	1.4763e-29	1.12131	7.27835e-42	-8.83289	2.81624e-123	-9.9542	2.37696e-271	0.134542	0.169523	-0.111893	0.146002	CL3730.Contig3_Dmry	1	4491	0.849024	1.4763e-29	1.17362e-30	-1.71491	4.74368e-40	1.07655e-40	-0.693389	1.97138e-33	1.55321e-34	0.134542	0.169523	0.0860542	-9.9542	2.37696e-271	3.22246e-273	0.802523	2.14566e-74	1.22835e-75	-0.111893	0.146002	0.0767948	-1.49591
CL7601.Contig3_Dmry	-0.699852	5.37801e-08	0.487775	5.49407e-06	1.18763	9.12412e-25	-2.3138	0	-0.574738	3.15869e-06	0.563599	6.95389e-09	-1.13834	1.69102e-27	-0.824819	2.5862e-20	0.25123	0.00101899	1.07605	6.90593e-38	0.776705	8.83582e-17	1.96719	5.54681e-44	CL7601.Contig3_Dmry	1	2825	-1.13834	1.69102e-27	1.42082e-28	-2.3138	0	0	0.487775	5.49407e-06	1.27333e-06	0.776705	8.83582e-17	9.73732e-18	1.07605	6.90593e-38	4.04008e-39	-0.699852	5.37801e-08	1.31586e-08	1.96719	5.54681e-44	4.25892e-45	1.18763
Unigene13863_Dmry	-0.852246	0.410584	-3.14886	0.0301727	-2.29662	0.197745	-3.79751	0.00100334	5.49185	0.467654			5.49185	0.398822							-3.91903	4.35364e-10	-6.50779	0.118963	Unigene13863_Dmry	1	253	5.49185	0.398822	0.249908	-3.79751	0.00100334	0.000571856	-3.14886	0.0301727	0.0124304	-3.91903	4.35364e-10	6.91234e-11				-0.852246	0.410584	0.297282	-6.50779	0.118963	0.0586378	-2.29662
CL3222.Contig1_Dmry	-2.05585	4.65641e-21	-3.27136	1.61255e-34	-1.21551	0.00278628	-1.06762	1.87125e-07	-7.8009	1.40297e-13	-1.07298	0.00819642	-6.72792	1.15172e-06	-0.352106	0.553642	1.24065	4.83501e-05	1.59276	6.39655e-07	1.85692	1.62022e-14	-1.98526	6.45775e-12	CL3222.Contig1_Dmry	1	1077	-6.72792	1.15172e-06	2.3909e-07	-1.06762	1.87125e-07	8.49186e-08	-3.27136	1.61255e-34	1.24237e-35	1.85692	1.62022e-14	1.98718e-15	1.59276	6.39655e-07	1.17649e-07	-2.05585	4.65641e-21	6.58138e-22	-1.98526	6.45775e-12	1.10522e-12	-1.21551
CL1787.Contig1_Dmry	-0.607683	0.364882	0.61471	0.388003	1.22239	0.0490121	2.58496	0.346999	0.644772	0.0484952	-1.61973	0.000108883	2.2645	3.38878e-10	2.52356	0.00377404	1.39232	0.368423	-1.13124	0.0829183	-2.73697	1.65518e-07	1.35364	0.0402664	CL1787.Contig1_Dmry	1	1920	2.2645	3.38878e-10	5.43618e-11	2.58496	0.346999	0.2811	0.61471	0.388003	0.265232	-2.73697	1.65518e-07	3.16186e-08	-1.13124	0.0829183	0.0333974	-0.607683	0.364882	0.258488	1.35364	0.0402664	0.0173774	1.22239
CL358.Contig2_Dmry	-1.65821	0.00405035	-2.13465	0.000465307	-0.476438	0.584186	-0.906891	0.247697	0.664397	0.321944	-0.920566	0.2705	1.58496	0.0127021	-0.847997	0.57767	-1.16993	0.393608	-0.321928	0.82662	0.604071	0.417335	-1.48543	0.0904636	CL358.Contig2_Dmry	1	1435	1.58496	0.0127021	0.00454152	-0.906891	0.247697	0.194047	-2.13465	0.000465307	0.000135843	0.604071	0.417335	0.27686	-0.321928	0.82662	0.751202	-1.65821	0.00405035	0.00157558	-1.48543	0.0904636	0.0433532	-0.476438
CL4218.Contig2_Dmry	7.06609	6.99015e-06			-7.06609	7.42649e-06	9.15482	2.7744e-26																	CL4218.Contig2_Dmry	1	760				9.15482	2.7744e-26	7.6527e-27										7.06609	6.99015e-06	2.00318e-06				-7.06609
Unigene13447_Dmry	-0.337128	2.8534e-19	0.413935	1.09457e-35	0.751063	4.81798e-104	-2.36153	0	0.0546838	0.0855373	-0.108914	0.000128171	0.163598	1.20717e-09	1.62405	0	0.944915	3.13028e-100	-0.679133	1.91685e-89	0.216415	1.30298e-09	1.0087	1.78006e-173	Unigene13447_Dmry	1	2080	0.163598	1.20717e-09	2.00114e-10	-2.36153	0	0	0.413935	1.09457e-35	8.24004e-37	0.216415	1.30298e-09	2.14154e-10	-0.679133	1.91685e-89	5.84702e-91	-0.337128	2.8534e-19	4.24942e-20	1.0087	1.78006e-173	5.10482e-175	0.751063
Unigene24903_Dmry	0.422071	3.23527e-05	0.933402	1.13721e-25	0.511331	1.02574e-09	-1.90919	1.02706e-234	0.339996	0.00116096	1.25891	8.92466e-57	-0.918915	4.35976e-34	0.298792	0.0617413	0.869243	2.47551e-12	0.570452	2.83499e-06	0.834715	8.13948e-24	0.128867	0.505918	Unigene24903_Dmry	1	2969	-0.918915	4.35976e-34	3.14032e-35	-1.90919	1.02706e-234	7.8856e-236	0.933402	1.13721e-25	1.08429e-26	0.834715	8.13948e-24	6.71722e-25	0.570452	2.83499e-06	5.49654e-07	0.422071	3.23527e-05	9.84642e-06	0.128867	0.505918	0.35701	0.511331
CL4977.Contig1_Dmry	2.05889	6.75302e-19	0.157541	0.71409	-1.90135	5.13124e-17	6.48435	1.35763e-199	-0.0941222	0.830402	-0.143591	0.727438	0.0494687	0.964522	-0.40439	0.279788	-1.24393	0.000250275	-0.839535	0.0308597	-0.39776	0.383808	0.789782	0.0378038	CL4977.Contig1_Dmry	1	2557	0.0494687	0.964522	0.915208	6.48435	1.35763e-199	1.17883e-200	0.157541	0.71409	0.621876	-0.39776	0.383808	0.244382	-0.839535	0.0308597	0.0108061	2.05889	6.75302e-19	1.01805e-19	0.789782	0.0378038	0.0160716	-1.90135
CL4977.Contig2_Dmry	-1.20897	1.0114e-198	-0.795235	2.64953e-98	0.413738	1.29563e-18	0.54595	5.79408e-35	1.12778	2.34844e-295	-0.0416107	0.408807	1.16939	0	-0.268615	0.00221733	1.9415	0	2.21012	0	1.2122	3.02965e-105	-1.50211	5.60136e-134	CL4977.Contig2_Dmry	1	2534	1.16939	0	0	0.54595	5.79408e-35	1.40201e-35	-0.795235	2.64953e-98	9.69872e-100	1.2122	3.02965e-105	6.62248e-107	2.21012	0	0	-1.20897	1.0114e-198	2.37474e-200	-1.50211	5.60136e-134	1.91363e-135	0.413738
Unigene364_Dmry	-1.33827	6.13956e-157	-0.211568	1.35134e-06	1.1267	3.91321e-103	-4.27428	0	-0.259637	2.2546e-07	0.50403	1.29881e-34	-0.763666	4.68251e-71	0.260953	1.47213e-05	0.595093	7.28927e-28	0.33414	5.23028e-10	0.119129	0.0248891	-0.13922	0.0152879	Unigene364_Dmry	1	1851	-0.763666	4.68251e-71	2.0148e-72	-4.27428	0	0	-0.211568	1.35134e-06	2.96436e-07	0.119129	0.0248891	0.00946382	0.33414	5.23028e-10	7.64564e-11	-1.33827	6.13956e-157	1.83029e-158	-0.13922	0.0152879	0.00589856	1.1267
CL5948.Contig1_Dmry	3.23266	1.84533e-10	2.20163	0.000566712	-1.03103	0.00604537	3.94365	3.49812e-60	1.88452	0.00390752	1.79141	0.00375586	0.0931094	0.940483			3.45943	0.0713886	3.45943	0.0739224	0.115477	0.963894			CL5948.Contig1_Dmry	1	2763	0.0931094	0.940483	0.889184	3.94365	3.49812e-60	6.4577e-61	2.20163	0.000566712	0.000167283	0.115477	0.963894	0.917172	3.45943	0.0739224	0.0292076	3.23266	1.84533e-10	3.9348e-11				-1.03103
CL5948.Contig2_Dmry	0.956057	0.0165808	-0.514573	0.398103	-1.47063	0.000478104	4.39232	0.00252767	0.180963	0.605764	0.438121	0.0516441	-0.257158	0.280453	-7.19967	7.90209e-20	-7.19967	1.12322e-19			-1.26534	0.000958115			CL5948.Contig2_Dmry	1	2265	-0.257158	0.280453	0.160294	4.39232	0.00252767	0.00150111	-0.514573	0.398103	0.272968	-1.26534	0.000958115	0.000276448				0.956057	0.0165808	0.00715856				-1.47063
CL5948.Contig3_Dmry	0.836024	0.00138559	2.72138	4.0533e-57	1.88536	2.35801e-37	-3.59104	6.79928e-96	1.01514	3.94779e-09	2.56041	2.50224e-94	-1.54527	1.20886e-48	2.27798	4.95345e-18	3.09029	6.44396e-43	0.812304	4.35594e-07	-0.525283	0.0105622	0.946471	1.66532e-05	CL5948.Contig3_Dmry	1	2346	-1.54527	1.20886e-48	6.81356e-50	-3.59104	6.79928e-96	9.66058e-97	2.72138	4.0533e-57	2.16578e-58	-0.525283	0.0105622	0.00368772	0.812304	4.35594e-07	7.88422e-08	0.836024	0.00138559	0.000502052	0.946471	1.66532e-05	4.27638e-06	1.88536
Unigene7497_Dmry	0.847997	1.50453e-05	2.01436	9.23959e-40	1.16636	1.29878e-18	-1.2934	4.93448e-18	0.958062	2.47485e-15	1.6953	1.27043e-60	-0.73724	1.83952e-16	1.02554	2.82219e-05	1.41761	9.76512e-11	0.392076	0.0641757	-0.944091	3.47382e-09	1.24793	5.06117e-07	Unigene7497_Dmry	1	2044	-0.73724	1.83952e-16	2.1623e-17	-1.2934	4.93448e-18	1.60086e-18	2.01436	9.23959e-40	6.40492e-41	-0.944091	3.47382e-09	5.86322e-10	0.392076	0.0641757	0.024777	0.847997	1.50453e-05	4.44104e-06	1.24793	5.06117e-07	1.14851e-07	1.16636
CL1557.Contig3_Dmry	0.924899	0.0517832	4.2391	1.75034e-76	3.3142	2.797e-63	1.83125	6.22362e-08	-0.272318	0.448723	1.85755	3.71016e-31	-2.12986	5.20289e-37	1.75089	3.8475e-11	-0.0437214	1.00926	-1.79462	2.50665e-11	3.27146	6.66615e-102	2.30919	1.87238e-15	CL1557.Contig3_Dmry	1	1303	-2.12986	5.20289e-37	3.52766e-38	1.83125	6.22362e-08	2.75806e-08	4.2391	1.75034e-76	7.6316e-78	3.27146	6.66615e-102	1.49064e-103	-1.79462	2.50665e-11	3.4083e-12	0.924899	0.0517832	0.0252094	2.30919	1.87238e-15	2.77984e-16	3.3142
CL5606.Contig3_Dmry	6.92996	3.44115e-261	-6.24793	0.0207371	-13.1779	1.28897e-273	15.7172	0	-8.29921	6.05261e-09	-8.29921	3.1232e-09									11.8572	4.22663e-109			CL5606.Contig3_Dmry	1	525				15.7172	0	0	-6.24793	0.0207371	0.00822522	11.8572	4.22663e-109	8.94486e-111				6.92996	3.44115e-261	6.24136e-263				-13.1779
Unigene19537_Dmry	-0.645421	2.5503e-14	1.14406	1.69936e-77	1.78948	5.4828e-152	-3.44228	0	-0.250575	6.89015e-09	0.00377333	0.961234	-0.254348	1.90927e-09	1.28262	1.05776e-69	-0.103498	0.452881	-1.38612	3.03749e-77	-0.291347	0.000951609	2.15346	4.96908e-142	Unigene19537_Dmry	1	1476	-0.254348	1.90927e-09	3.21292e-10	-3.44228	0	0	1.14406	1.69936e-77	7.34422e-79	-0.291347	0.000951609	0.000274442	-1.38612	3.03749e-77	1.03716e-78	-0.645421	2.5503e-14	4.55032e-15	2.15346	4.96908e-142	1.63049e-143	1.78948
Unigene25164_Dmry	-0.56004	2.57883e-22	-0.00894389	0.910371	0.551096	1.88554e-21	-1.20869	2.81794e-177	-0.434861	2.82691e-13	-0.034302	0.631796	-0.400559	1.55879e-11	-0.0741988	0.483678	1.13098	1.67295e-104	1.20518	9.66727e-115	0.526532	4.33069e-22	0.00755444	0.999084	Unigene25164_Dmry	1	1357	-0.400559	1.55879e-11	2.31364e-12	-1.20869	2.81794e-177	2.68116e-178	-0.00894389	0.910371	0.858238	0.526532	4.33069e-22	3.81418e-23	1.20518	9.66727e-115	2.48484e-116	-0.56004	2.57883e-22	3.51524e-23	0.00755444	0.999084	0.999064	0.551096
Unigene14736_Dmry	-1.63788	8.49862e-96	0.312934	1.33693e-07	1.95082	3.05888e-150	-3.32162	0	-0.246709	6.1891e-05	0.233612	1.59436e-05	-0.48032	1.31591e-18	-0.188023	0.0264669	-0.368694	1.93213e-06	-0.180671	0.0402442	0.745591	6.41401e-41	0.377626	4.14431e-06	Unigene14736_Dmry	1	4164	-0.48032	1.31591e-18	1.43243e-19	-3.32162	0	0	0.312934	1.33693e-07	2.69626e-08	0.745591	6.41401e-41	3.29372e-42	-0.180671	0.0402442	0.0146954	-1.63788	8.49862e-96	3.93766e-97	0.377626	4.14431e-06	1.00738e-06	1.95082
Unigene4667_Dmry	-0.208418	0.0910526	0.825631	2.03865e-19	1.03405	3.11676e-28	-2.5567	1.84566e-193	-0.411033	9.67478e-07	-0.154164	0.081227	-0.256869	0.0038927	0.297498	0.000860405	0.347539	5.09334e-05	0.0500407	0.654689	0.540965	1.01672e-07	1.99072	7.10725e-72	Unigene4667_Dmry	1	1309	-0.256869	0.0038927	0.00125099	-2.5567	1.84566e-193	1.6447e-194	0.825631	2.03865e-19	2.3341e-20	0.540965	1.01672e-07	1.9043e-08	0.0500407	0.654689	0.509164	-0.208418	0.0910526	0.0476882	1.99072	7.10725e-72	3.8611e-73	1.03405
CL4492.Contig2_Dmry	5.67243	0.000369634			-5.67243	0.000377297	10.3332	3.17979e-105																	CL4492.Contig2_Dmry	1	1326				10.3332	3.17979e-105	4.28714e-106										5.67243	0.000369634	0.000126332				-5.67243
CL1721.Contig1_Dmry	-2.078	3.95594e-10	-1.38995	3.41791e-06	0.688056	0.177358	4	1.59605e-05	2.56294	1.42502e-10	-3.45943	0.000880932	6.02237	4.20874e-21	0.263034	0.264992	-3.56986	1.28227e-21	-3.83289	8.68913e-28	0.146078	0.491553	3.13245	3.64954e-23	CL1721.Contig1_Dmry	1	5455	6.02237	4.20874e-21	4.1981e-22	4	1.59605e-05	8.01612e-06	-1.38995	3.41791e-06	7.74988e-07	0.146078	0.491553	0.341126	-3.83289	8.68913e-28	6.31248e-29	-2.078	3.95594e-10	8.58138e-11	3.13245	3.64954e-23	4.2604e-24	0.688056
Unigene8084_Dmry	-0.909897	3.97906e-60	0.0372667	0.577345	0.947163	1.67123e-65	-2.44778	9.92271e-283	-0.2845	8.36273e-12	-0.218302	1.03755e-07	-0.0661978	0.213408	0.592817	4.00946e-21	-0.161463	0.0735132	-0.754281	4.54144e-31	0.467335	4.59301e-16	0.849675	1.34239e-37	Unigene8084_Dmry	1	1027	-0.0661978	0.213408	0.11181	-2.44778	9.92271e-283	6.5341e-284	0.0372667	0.577345	0.431122	0.467335	4.59301e-16	5.24626e-17	-0.754281	4.54144e-31	3.0593e-32	-0.909897	3.97906e-60	2.68538e-61	0.849675	1.34239e-37	1.14666e-38	0.947163
Unigene35227_Dmry	-0.93799	2.74832e-12	-0.194503	0.174431	0.743487	1.17263e-07	-1.24415	9.3048e-23	-0.230682	0.0914108	-0.175814	0.165219	-0.0548676	0.732169	0.287137	0.146137	0.622096	5.67617e-05	0.334959	0.0371144	0.613296	6.77949e-06	-0.505009	0.000355491	Unigene35227_Dmry	1	970	-0.0548676	0.732169	0.635126	-1.24415	9.3048e-23	2.73086e-23	-0.194503	0.174431	0.0943626	0.613296	6.77949e-06	1.49948e-06	0.334959	0.0371144	0.0132392	-0.93799	2.74832e-12	5.36812e-13	-0.505009	0.000355491	0.000106022	0.743487
CL3107.Contig2_Dmry	2.80353	7.85844e-16	2.30581	2.64356e-09	-0.497725	0.0600814	0.604199	4.95346e-05	0.134301	0.876503	1.40621	3.73629e-06	-1.27191	1.44556e-05	-1.02438	0.000262412	-0.825604	0.00297178	0.19878	0.662323	-0.799922	0.0321662	1.41504	0.00105686	CL3107.Contig2_Dmry	1	1301	-1.27191	1.44556e-05	3.30476e-06	0.604199	4.95346e-05	2.55666e-05	2.30581	2.64356e-09	4.74674e-10	-0.799922	0.0321662	0.0125604	0.19878	0.662323	0.474974	2.80353	7.85844e-16	1.32244e-16	1.41504	0.00105686	0.000334366	-0.497725
Unigene9023_Dmry	0.346538	0.000853434	0.701633	4.32658e-14	0.355095	7.13499e-05	-3.17166	0	0.249581	0.00414657	0.384143	7.54399e-07	-0.134562	0.123962	-0.273451	0.0143593	0.333447	0.000163866	0.606898	2.31217e-11	-0.256366	0.00567348	1.26483	1.71309e-24	Unigene9023_Dmry	1	2716	-0.134562	0.123962	0.0581876	-3.17166	0	0	0.701633	4.32658e-14	6.06142e-15	-0.256366	0.00567348	0.00187888	0.606898	2.31217e-11	3.139e-12	0.346538	0.000853434	0.000303658	1.26483	1.71309e-24	1.93601e-25	0.355095
CL812.Contig4_Dmry	-0.559756	5.05661e-14	-1.0804	1.73908e-40	-0.520648	1.69331e-08	-1.21209	7.84743e-97	0.230267	0.0329194	-0.017611	0.901853	0.247878	0.0134189	0.24547	0.0117772	1.32246	6.69287e-77	1.07699	1.47813e-55	0.230499	0.0265181	1.11189	9.66105e-28	CL812.Contig4_Dmry	1	1589	0.247878	0.0134189	0.00481212	-1.21209	7.84743e-97	1.1094e-97	-1.0804	1.73908e-40	1.19221e-41	0.230499	0.0265181	0.0102216	1.07699	1.47813e-55	6.49402e-57	-0.559756	5.05661e-14	9.14138e-15	1.11189	9.66105e-28	1.00362e-28	-0.520648
Unigene4082_Dmry	4	0.599722	4.16993	0.620486	0.169925	0.992459	6.83289	0.00473243	-0.271302	1.01555	-5.12928	0.385981	4.85798	0.395233	-0.242857	0.830338	-6.14975	0.0765783	-5.90689	0.145122	0.914753	0.370551	5.90689	0.129776	Unigene4082_Dmry	1	428	4.85798	0.395233	0.249908	6.83289	0.00473243	0.00288714	4.16993	0.620486	0.493566	0.914753	0.370551	0.22489	-5.90689	0.145122	0.06608	4	0.599722	0.502458	5.90689	0.129776	0.066563	0.169925
Unigene40174_Dmry	-0.0259969	0.368238	1.35611	0	1.3821	0	-3.7685	0	-0.146192	6.32725e-25	-0.0861729	1.17477e-09	-0.0600191	8.47736e-05	1.75548	0	1.59336	0	-0.162113	1.01844e-12	0.478334	2.32722e-119	0.743589	6.22358e-204	Unigene40174_Dmry	1	2209	-0.0600191	8.47736e-05	2.12026e-05	-3.7685	0	0	1.35611	0	0	0.478334	2.32722e-119	4.49782e-121	-0.162113	1.01844e-12	1.28722e-13	-0.0259969	0.368238	0.246822	0.743589	6.22358e-204	1.59497e-205	1.3821
CL1389.Contig1_Dmry	2.32193	0.0290012	0.415037	1.00755	-1.90689	0.028595	-5.20945	2.73612e-09	3	0.0543144	3	0.0372631	0	1.03542	-0.146841	0.750941	0.903785	0.034193	1.05063	0.010306	-0.222392	0.812936	3.80735	2.84202e-05	CL1389.Contig1_Dmry	1	3801	0	1.03542	0.999642	-5.20945	2.73612e-09	1.14523e-09	0.415037	1.00755	0.987896	-0.222392	0.812936	0.739688	1.05063	0.010306	0.00320094	2.32193	0.0290012	0.0132702	3.80735	2.84202e-05	7.46152e-06	-1.90689
Unigene15143_Dmry	7.56917	8.80789e-56	-3.45943	0.610815	-11.0286	3.08522e-57	9.6478	0	3.45943	0.695674			3.45943	0.643265	-4.39232	0.432035	-4.39232	0.398031			3.45943	0.602941			Unigene15143_Dmry	1	491	3.45943	0.643265	0.499878	9.6478	0	0	-3.45943	0.610815	0.506476	3.45943	0.602941	0.472112				7.56917	8.80789e-56	6.31168e-57				-11.0286
CL6583.Contig2_Dmry			4.24793	0.634317	4.24793	0.594239	2.30875	0.0432456							5.08746	0.43431			-5.08746	0.41714	-4.39232	0.649142	5.08746	0.389546	CL6583.Contig2_Dmry	1	404				2.30875	0.0432456	0.0295454	4.24793	0.634317	0.493566	-4.39232	0.649142	0.528688	-5.08746	0.41714	0.258496				5.08746	0.389546	0.259628	4.24793
Unigene8522_Dmry	-0.24563	8.34298e-08	0.508543	1.34913e-37	0.754174	6.42068e-76	-1.07079	5.8081e-130	-0.352256	2.14706e-26	-0.103546	0.00252549	-0.24871	2.64264e-13	0.685322	8.9982e-51	0.105199	0.0599781	-0.580123	6.25236e-37	0.08649	0.0547757	1.58995	2.0485e-191	Unigene8522_Dmry	1	2272	-0.24871	2.64264e-13	3.5689e-14	-1.07079	5.8081e-130	6.8513e-131	0.508543	1.34913e-37	9.77106e-39	0.08649	0.0547757	0.0229632	-0.580123	6.25236e-37	3.73012e-38	-0.24563	8.34298e-08	2.0713e-08	1.58995	2.0485e-191	5.45116e-193	0.754174
Unigene13398_Dmry	1.6105	0.00011269	2.90345	5.56697e-20	1.29295	1.30932e-07	-2.26349	2.23995e-24	-0.373975	0.325105	1.13285	4.54656e-08	-1.50682	6.04919e-12	-0.101283	0.825686	0.625152	0.0362811	0.726435	0.015781	-0.335603	0.359489	1.09954	0.00717626	Unigene13398_Dmry	1	1438	-1.50682	6.04919e-12	8.75984e-13	-2.26349	2.23995e-24	6.37848e-25	2.90345	5.56697e-20	6.24574e-21	-0.335603	0.359489	0.216502	0.726435	0.015781	0.00512866	1.6105	0.00011269	3.62458e-05	1.09954	0.00717626	0.00259402	1.29295
Unigene20250_Dmry	0.379444	2.90845e-15	1.84243	0	1.46299	0	-1.17081	1.65931e-277	-0.331042	2.27012e-53	-0.188272	6.00819e-19	-0.14277	5.19554e-10	1.7174	0	0.342825	4.45693e-10	-1.37458	6.40573e-258	0.111532	0.0031484	2.56978	0	Unigene20250_Dmry	1	3534	-0.14277	5.19554e-10	8.44334e-11	-1.17081	1.65931e-277	1.10802e-278	1.84243	0	0	0.111532	0.0031484	0.000992328	-1.37458	6.40573e-258	9.0214e-260	0.379444	2.90845e-15	4.98936e-16	2.56978	0	0	1.46299
Unigene18972_Dmry	0.485637	3.60583e-58	1.33105	0	0.845414	1.49396e-279	-0.968268	0	-0.218507	2.76958e-33	-0.00649153	0.803852	-0.212015	9.67859e-32	1.65283	0	1.49143	0	-0.161397	5.02678e-09	0.280173	1.1364e-21	1.19657	0	Unigene18972_Dmry	1	2248	-0.212015	9.67859e-32	7.31946e-33	-0.968268	0	0	1.33105	0	0	0.280173	1.1364e-21	1.01646e-22	-0.161397	5.02678e-09	7.8106e-10	0.485637	3.60583e-58	2.509e-59	1.19657	0	0	0.845414
CL1100.Contig1_Dmry	0.0676639	0.0352787	-0.210665	8.05469e-13	-0.278329	7.02757e-22	-1.68127	0	0.0205474	0.679441	0.260146	6.36827e-15	-0.239598	1.09737e-12	0.130478	0.000214322	1.65266	0	1.52218	0	0.778229	3.76454e-123	-0.897659	1.01676e-225	CL1100.Contig1_Dmry	1	5249	-0.239598	1.09737e-12	1.5258e-13	-1.68127	0	0	-0.210665	8.05469e-13	1.19235e-13	0.778229	3.76454e-123	7.1375e-125	1.52218	0	0	0.0676639	0.0352787	0.0166644	-0.897659	1.01676e-225	2.38514e-227	-0.278329
CL5889.Contig2_Dmry	0.8543	2.49314e-43	0.760929	2.2147e-33	-0.0933715	0.148111	-6.52356	4.09295e-30	1.50188	1.14467e-28	-6.09803	2.49726e-38	7.59991	4.83239e-115	2.09516	5.48824e-06	-0.459432	0.633444	-2.55459	2.42321e-07	-0.1259	0.0137901	-3.32193	8.32818e-93	CL5889.Contig2_Dmry	1	5081	7.59991	4.83239e-115	1.49407e-116	-6.52356	4.09295e-30	1.05941e-30	0.760929	2.2147e-33	1.74747e-34	-0.1259	0.0137901	0.00491118	-2.55459	2.42321e-07	4.30284e-08	0.8543	2.49314e-43	2.15942e-44	-3.32193	8.32818e-93	3.78794e-94	-0.0933715
CL475.Contig3_Dmry	-0.342888	0.200359	0.397592	0.0663575	0.74048	0.000534254	-0.786079	7.40899e-14	6.08746	5.76414e-20	8.24317	6.28426e-92	-2.15571	3.33621e-36	-6.79442	2.94236e-33	1.20558	3.87128e-14	8	3.44995e-78	-0.318041	0.0578988	-5.52356	4.98648e-14	CL475.Contig3_Dmry	1	5005	-2.15571	3.33621e-36	2.30354e-37	-0.786079	7.40899e-14	2.66222e-14	0.397592	0.0663575	0.0304788	-0.318041	0.0578988	0.024362	8	3.44995e-78	1.1671e-79	-0.342888	0.200359	0.117312	-5.52356	4.98648e-14	7.80232e-15	0.74048
CL475.Contig1_Dmry	1.77552	8.08747e-148	2.51196	0	0.736435	2.30185e-61	-1.5693	2.56717e-165	1.63562	2.95105e-274	2.17641	0	-0.540788	1.04225e-63	0.721284	1.02415e-07	2.14432	1.78148e-101	1.42304	1.02573e-57	-0.870218	2.17844e-44	0.105097	0.554028	CL475.Contig1_Dmry	1	3770	-0.540788	1.04225e-63	4.8182e-65	-1.5693	2.56717e-165	2.56012e-166	2.51196	0	0	-0.870218	2.17844e-44	1.03573e-45	1.42304	1.02573e-57	4.37472e-59	1.77552	8.08747e-148	2.56034e-149	0.105097	0.554028	0.405102	0.736435
CL1010.Contig3_Dmry	1.58496	0.119851	-3.16993	0.377218	-4.75489	0.00936174	2.80735	0.000122703	3.16993	0.465239	3.32193	0.223864	-0.152003	0.775621	-3.16993	0.435771	-0.169925	1.01493	3	0.403341	-3.32193	0.250047			CL1010.Contig3_Dmry	1	1592	-0.152003	0.775621	0.687728	2.80735	0.000122703	6.51672e-05	-3.16993	0.377218	0.254874	-3.32193	0.250047	0.139756	3	0.403341	0.241692	1.58496	0.119851	0.0666248				-4.75489
Unigene21508_Dmry	0.049753	0.721637	-0.213771	0.092495	-0.263524	0.0276307	-1.60279	8.48859e-166	-0.134128	0.502202	0.709307	2.69567e-10	-0.843435	1.69533e-13	0.227536	0.263993	1.33747	8.11887e-26	1.10994	2.37032e-19	0.862168	6.02599e-09	-0.173913	0.325188	Unigene21508_Dmry	1	1737	-0.843435	1.69533e-13	2.2641e-14	-1.60279	8.48859e-166	8.45266e-167	-0.213771	0.092495	0.0447478	0.862168	6.02599e-09	1.03083e-09	1.10994	2.37032e-19	2.26638e-20	0.049753	0.721637	0.646508	-0.173913	0.325188	0.198928	-0.263524
CL3893.Contig1_Dmry	0.415037	0.0784012	1.5025	2.03984e-19	1.08746	1.74861e-12	-3.77536	0	-0.798793	8.43678e-07	1.26385	1.51969e-32	-2.06264	9.692e-65	1.0812	6.23881e-08	1.40169	2.91799e-14	0.320492	0.075046	0.243926	0.412316	0.338169	0.102304	CL3893.Contig1_Dmry	1	4123	-2.06264	9.692e-65	4.42878e-66	-3.77536	0	0	1.5025	2.03984e-19	2.33586e-20	0.243926	0.412316	0.269004	0.320492	0.075046	0.0299154	0.415037	0.0784012	0.0406924	0.338169	0.102304	0.0494382	1.08746
CL5135.Contig1_Dmry	3.80735	0.621354	3.58496	0.642131	-0.222392	1.00091	7.60733	3.03251e-05																	CL5135.Contig1_Dmry	1	446				7.60733	3.03251e-05	1.54177e-05	3.58496	0.642131	0.493566							3.80735	0.621354	0.502458				-0.222392
Unigene6317_Dmry	-9.5812	3.53255e-61	-6.5812	1.43586e-56	3	0.336498	-12.1635	0	2	0.692236			2	0.640594	-2.80735	0.430481	1.71621	0.303129	4.52356	0.0397423	1	0.684611	-10.1202	1.88937e-90	Unigene6317_Dmry	1	1344	2	0.640594	0.499878	-12.1635	0	0	-6.5812	1.43586e-56	7.72994e-58	1	0.684611	0.583178	4.52356	0.0397423	0.0144402	-9.5812	3.53255e-61	2.35026e-62	-10.1202	1.88937e-90	8.7714e-92	3
Unigene590_Dmry	-0.552715	8.67265e-06	0.743733	3.09927e-14	1.29645	9.09911e-35	-3.10338	1.00469e-181	0.159844	0.191892	0.963172	2.86346e-33	-0.803328	1.88037e-24	-0.555039	4.59193e-05	0.404198	0.000345623	0.959237	6.62507e-16	-0.740032	3.70545e-15	0.0473057	0.819136	Unigene590_Dmry	1	3230	-0.803328	1.88037e-24	1.70102e-25	-3.10338	1.00469e-181	9.39146e-183	0.743733	3.09927e-14	4.3117e-15	-0.740032	3.70545e-15	4.41366e-16	0.959237	6.62507e-16	7.25086e-17	-0.552715	8.67265e-06	2.49892e-06	0.0473057	0.819136	0.76035	1.29645
Unigene36914_Dmry	5.35755	0.360635			-5.35755	0.34667	7.82655	0.000719551																	Unigene36914_Dmry	1	273				7.82655	0.000719551	0.00040579										5.35755	0.360635	0.251846				-5.35755
CL3893.Contig5_Dmry	-0.816288	0.00184046	1.26748	1.87522e-13	2.08377	1.32314e-26	-5.70044	1.68198e-246	-1.73503	4.01326e-51	-0.730195	1.47376e-13	-1.00483	4.90711e-14	2.65208	7.38574e-24	0.0671142	0.903814	-2.58496	5.14931e-23	0.709221	0.00144554	1.48981	9.71514e-12	CL3893.Contig5_Dmry	1	5861	-1.00483	4.90711e-14	6.39346e-15	-5.70044	1.68198e-246	1.2355e-247	1.26748	1.87522e-13	2.69614e-14	0.709221	0.00144554	0.0004303	-2.58496	5.14931e-23	4.36092e-24	-0.816288	0.00184046	0.000681128	1.48981	9.71514e-12	1.67444e-12	2.08377
Unigene15875_Dmry	-0.425177	5.2269e-11	1.16383	4.52523e-128	1.58901	4.2243e-207	-1.5214	1.41207e-169	-0.111979	0.00304402	-0.0952016	0.00865856	-0.0167773	0.731994	1.22545	8.57066e-114	-0.393769	4.20981e-07	-1.61922	4.74573e-170	-0.424053	9.46673e-13	2.00102	2.37418e-226	Unigene15875_Dmry	1	1902	-0.0167773	0.731994	0.63496	-1.5214	1.41207e-169	1.38018e-170	1.16383	4.52523e-128	1.38676e-129	-0.424053	9.46673e-13	1.27453e-13	-1.61922	4.74573e-170	9.0413e-172	-0.425177	5.2269e-11	1.0829e-11	2.00102	2.37418e-226	5.54994e-228	1.58901
CL4624.Contig1_Dmry	14.51	0			-14.51	0	16.6125	0	3	0.287034	1.58496	0.642581	1.41504	0.537341	-2.32193	0.436632	1.1375	0.61507	3.45943	0.134648	1.6845	0.0460863	-2.32193	0.373364	CL4624.Contig1_Dmry	1	1830	1.41504	0.537341	0.374848	16.6125	0	0				1.6845	0.0460863	0.0189722	3.45943	0.134648	0.0590768	14.51	0	0	-2.32193	0.373364	0.240612	-14.51
Unigene38667_Dmry																									Unigene38667_Dmry	1	419
Unigene10412_Dmry	-1.87769	7.68619e-24	-2.21401	3.95619e-29	-0.336317	0.282583	-4.21322	7.13721e-52	0.0180824	0.929797	-2.44746	9.84586e-38	2.46554	1.35555e-38	-0.108836	0.800198	0.155991	0.631336	0.264828	0.412338	1.57301	1.73962e-06	-1.39948	3.81557e-12	Unigene10412_Dmry	1	640	2.46554	1.35555e-38	8.90706e-40	-4.21322	7.13721e-52	1.42742e-52	-2.21401	3.95619e-29	3.45668e-30	1.57301	1.73962e-06	3.63484e-07	0.264828	0.412338	0.260286	-1.87769	7.68619e-24	1.0012e-24	-1.39948	3.81557e-12	6.44976e-13	-0.336317
CL2742.Contig2_Dmry	-1.09423	8.85568e-147	0.00987024	0.844668	1.1041	4.67917e-149	-2.10995	0	0.178249	4.42615e-10	-0.436211	9.7568e-46	0.61446	5.23129e-96	0.100701	0.0112208	-0.348393	1.02387e-16	-0.449094	1.53714e-29	0.0661849	0.187664	0.130204	0.00253336	CL2742.Contig2_Dmry	1	2043	0.61446	5.23129e-96	1.83237e-97	-2.10995	0	0	0.00987024	0.844668	0.782748	0.0661849	0.187664	0.0969024	-0.449094	1.53714e-29	1.07172e-30	-1.09423	8.85568e-147	2.81522e-148	0.130204	0.00253336	0.00084926	1.1041
CL2742.Contig1_Dmry	-1.42435	7.40718e-16	0.0330403	0.842634	1.45739	8.66558e-17	-0.648183	1.2894e-07	0.899739	1.18592e-20	-0.16601	0.238812	1.06575	1.6626e-27	-0.263521	0.125281	-3.06214	6.0426e-46	-2.79862	2.33254e-35	0.392317	0.157258	1.30451	3.3644e-13	CL2742.Contig1_Dmry	1	2225	1.06575	1.6626e-27	1.39661e-28	-0.648183	1.2894e-07	5.7964e-08	0.0330403	0.842634	0.780718	0.392317	0.157258	0.0788646	-2.79862	2.33254e-35	1.43773e-36	-1.42435	7.40718e-16	1.24064e-16	1.30451	3.3644e-13	5.42472e-14	1.45739
CL6992.Contig1_Dmry	-0.655374	1.2857e-32	-0.70911	1.73772e-36	-0.0537366	0.525899	-1.07792	2.2396e-94	0.230016	0.00405397	0.51247	5.23463e-14	-0.282454	3.95526e-05	0.233713	0.000275471	0.137308	0.0425512	-0.0964045	0.215109	1.3073	8.21594e-69	0.38309	5.2298e-09	CL6992.Contig1_Dmry	1	2637	-0.282454	3.95526e-05	9.5127e-06	-1.07792	2.2396e-94	3.21762e-95	-0.70911	1.73772e-36	1.28686e-37	1.3073	8.21594e-69	2.66608e-70	-0.0964045	0.215109	0.10393	-0.655374	1.2857e-32	1.36057e-33	0.38309	5.2298e-09	1.03862e-09	-0.0537366
Unigene31359_Dmry	-0.794251	0.364822	-0.397592	0.645033	0.396659	0.679988	-4.35484	1.53247e-69	0	1.01052	0	1.00906	0	1.01434	-3.45943	0.697036	0	1.00901	3.45943	0.663135	-0.735353	0.233144	-6.50779	0.00946601	Unigene31359_Dmry	1	468	0	1.01434	0.999816	-4.35484	1.53247e-69	2.60656e-70	-0.397592	0.645033	0.543564	-0.735353	0.233144	0.128398	3.45943	0.663135	0.48886	-0.794251	0.364822	0.258488	-6.50779	0.00946601	0.00348254	0.396659
CL5194.Contig1_Dmry	-0.45057	1.3535e-06	0.0484081	0.652592	0.498978	5.57662e-08	-1.08276	1.58352e-44	-0.892383	3.07499e-21	-3.15405	3.64079e-121	2.26167	1.46692e-45	10.6891	3.4683e-292	6.39232	9.76472e-15	-4.29681	8.13214e-220	0.498192	5.38899e-05	2.20934	3.56241e-115	CL5194.Contig1_Dmry	1	2891	2.26167	1.46692e-45	8.63322e-47	-1.08276	1.58352e-44	3.41936e-45	0.0484081	0.652592	0.550822	0.498192	5.38899e-05	1.31827e-05	-4.29681	8.13214e-220	1.28908e-221	-0.45057	1.3535e-06	3.648e-07	2.20934	3.56241e-115	1.36727e-116	0.498978
CL5877.Contig1_Dmry	-0.441688	1.20214e-11	1.53137	2.47924e-248	1.97306	0	-3.10583	0	0.219738	4.50185e-08	1.35766	0	-1.13792	0	-0.0763066	0.391033	0.487389	2.23296e-22	0.563696	3.65411e-28	0.38891	1.07027e-07	1.59953	2.08392e-103	CL5877.Contig1_Dmry	1	2481	-1.13792	0	0	-3.10583	0	0	1.53137	2.47924e-248	4.761e-250	0.38891	1.07027e-07	2.00584e-08	0.563696	3.65411e-28	2.63618e-29	-0.441688	1.20214e-11	2.41922e-12	1.59953	2.08392e-103	8.72336e-105	1.97306
Unigene18341_Dmry			7.2854	0.00276104	7.2854	0.00218454	4.70044	0.590574			6.83289	0.019993	-6.83289	0.020717			5.93074	0.129874	5.93074	0.134152	0.758992	0.4894			Unigene18341_Dmry	1	369	-6.83289	0.020717	0.00782014	4.70044	0.590574	0.540652	7.2854	0.00276104	0.00090941	0.758992	0.4894	0.335328	5.93074	0.134152	0.0590768							7.2854
Unigene35867_Dmry	2.14959	1.36634e-15	1.71522	7.72407e-09	-0.434368	0.0514826	4	0.339869	-4.08746	0.460689	-0.917538	0.725345	-3.16993	0.621506	2.92376	0.00551441	-0.917538	0.72798	-3.8413	0.0012289	0.126287	0.402919	-0.207941	0.746408	Unigene35867_Dmry	1	597	-3.16993	0.621506	0.500122	4	0.339869	0.2811	1.71522	7.72407e-09	1.42852e-09	0.126287	0.402919	0.26176	-3.8413	0.0012289	0.000324978	2.14959	1.36634e-15	2.31554e-16	-0.207941	0.746408	0.673972	-0.434368
Unigene8873_Dmry	-0.161463	0.139637	1.35747	5.98973e-78	1.51893	8.97866e-93	3.58496	0.00885516	-1.07667	1.36462e-77	-3.9899	0	2.91322	1.59801e-144	7.35266	0	-3.90689	5.02448e-06	-11.2595	0	3.80735	0.00875251	4.93762	0	Unigene8873_Dmry	1	2953	2.91322	1.59801e-144	4.21144e-146	3.58496	0.00885516	0.00555296	1.35747	5.98973e-78	2.57598e-79	3.80735	0.00875251	0.00301714	-11.2595	0	0	-0.161463	0.139637	0.0791848	4.93762	0	0	1.51893
CL506.Contig6_Dmry	2.23318	6.70468e-102	0.788177	1.97635e-08	-1.445	6.85807e-56	0.632804	9.73073e-34	0.0616022	0.782109	1.06623	3.08932e-20	-1.00463	2.38022e-18	1.57075	2.14989e-12	3.07241	7.02359e-76	1.50166	3.15028e-31	-2.27302	1.7042e-41	2.37281	1.23116e-20	CL506.Contig6_Dmry	1	3732	-1.00463	2.38022e-18	2.6159e-19	0.632804	9.73073e-34	2.3919e-34	0.788177	1.97635e-08	3.75134e-09	-2.27302	1.7042e-41	8.67236e-43	1.50166	3.15028e-31	2.11022e-32	2.23318	6.70468e-102	2.9307e-103	2.37281	1.23116e-20	1.54434e-21	-1.445
CL204.Contig1_Dmry	15.4717	0			-15.4717	0	17.4492	0									4.85798	0.00155446	4.85798	0.00158594	4.90689	0.00118054			CL204.Contig1_Dmry	1	1909				17.4492	0	0				4.90689	0.00118054	0.000346032	4.85798	0.00158594	0.00042654	15.4717	0	0				-15.4717
Unigene5147_Dmry	-0.46919	1.01083e-24	1.47039	0	1.93958	0	-2.56163	0	0.029657	0.601013	1.53449	0	-1.50483	0	-0.189332	4.52942e-05	0.317277	3.73193e-17	0.506608	3.87966e-38	0.756108	7.54125e-72	1.29128	6.28757e-129	Unigene5147_Dmry	1	3963	-1.50483	0	0	-2.56163	0	0	1.47039	0	0	0.756108	7.54125e-72	2.35532e-73	0.506608	3.87966e-38	2.25986e-39	-0.46919	1.01083e-24	1.29154e-25	1.29128	6.28757e-129	2.20856e-130	1.93958
CL4281.Contig1_Dmry	9.25424	0	0	1.01763	-9.25424	0	13.2388	0	0	1.02113	-1	0.730042	1	0.736744	-3.32193	0.0858291	-1.32193	0.453334	2	0.409776	-2	0.415073	-4	0.00947286	CL4281.Contig1_Dmry	1	2438	1	0.736744	0.624816	13.2388	0	0	0	1.01763	0.985878	-2	0.415073	0.271822	2	0.409776	0.241692	9.25424	0	0	-4	0.00947286	0.00348254	-9.25424
CL1146.Contig1_Dmry	-0.0921525	0.1346	-0.353325	1.56691e-09	-0.261172	1.67238e-05	-2.46032	0	-1.61891	1.63257e-24	-4.18526	9.13878e-71	2.56635	1.34999e-15	-0.403356	0.581947	0.812373	0.0430792	1.21573	0.00390888	0.0111658	0.50043	-5.97358	0	CL1146.Contig1_Dmry	1	3257	2.56635	1.34999e-15	1.63808e-16	-2.46032	0	0	-0.353325	1.56691e-09	2.77238e-10	0.0111658	0.50043	0.34806	1.21573	0.00390888	0.00112445	-0.0921525	0.1346	0.0760556	-5.97358	0	0	-0.261172
CL1146.Contig3_Dmry	-0.133128	0.0735609	-0.710571	1.17005e-21	-0.577444	5.16013e-14	8.52748	1.5572e-69	-3.93231	1.64734e-30	1.69023	2.20907e-38	-5.62254	8.53093e-120							1	0.57218	-9.25503	9.37998e-113	CL1146.Contig3_Dmry	1	3014	-5.62254	8.53093e-120	2.56174e-121	8.52748	1.5572e-69	2.64992e-70	-0.710571	1.17005e-21	1.2488e-22	1	0.57218	0.408038				-0.133128	0.0735609	0.037638	-9.25503	9.37998e-113	3.6596e-114	-0.577444
Unigene6044_Dmry	2	0.335691	5.87611	5.62855e-16	3.87611	4.25533e-13	7.35755	0.000721116									3.90689	0.657032	3.90689	0.659219	-0.306103	0.79666			Unigene6044_Dmry	1	364				7.35755	0.000721116	0.00040579	5.87611	5.62855e-16	7.26626e-17	-0.306103	0.79666	0.71524	3.90689	0.659219	0.48886	2	0.335691	0.22106				3.87611
Unigene36502_Dmry	10.8205	0	-3	0.220171	-13.8205	0	11.6518	0							-0.736966	0.747976	-2.32193	0.403975	-1.58496	0.648801	4.52356	9.94615e-07	-1.87447	0.337199	Unigene36502_Dmry	1	1900				11.6518	0	0	-3	0.220171	0.128259	4.52356	9.94615e-07	2.03052e-07	-1.58496	0.648801	0.511264	10.8205	0	0	-1.87447	0.337199	0.20709	-13.8205
CL328.Contig2_Dmry	7.07097	8.27239e-151	1.18442	0.235277	-5.88655	4.07426e-141	7.99233	0	-2.80735	0.463898	0.514573	0.769449	-3.32193	0.227677	-6.33985	1.36069e-08	-6.33985	1.36405e-08			6.61471	2.79371e-10			CL328.Contig2_Dmry	1	1782	-3.32193	0.227677	0.125061	7.99233	0	0	1.18442	0.235277	0.139855	6.61471	2.79371e-10	4.3881e-11				7.07097	8.27239e-151	2.57114e-152				-5.88655
Unigene13728_Dmry	8.77161	0	0.199309	0.718847	-8.5723	0	16.7701	0	-1	0.689874	-3.32193	0.128284	2.32193	0.395431	-1.72247	0.0840887	-2.04439	0.0365698	-0.321928	0.825702	0.668684	0.00222143	-2.3505	0.00220358	Unigene13728_Dmry	1	1950	2.32193	0.395431	0.249908	16.7701	0	0	0.199309	0.718847	0.627204	0.668684	0.00222143	0.000677878	-0.321928	0.825702	0.751202	8.77161	0	0	-2.3505	0.00220358	0.000728964	-8.5723
Unigene2207_Dmry	5.11548	2.65823e-09	1.58496	0.505568	-3.53051	1.79196e-07	3.0087	8.86654e-11	-1.39486	0.32777	-1.39486	0.25892	0	1.0255	4.70044	0.260884			-4.70044	0.249195	-4	0.000793726	1.53051	0.536894	Unigene2207_Dmry	1	585	0	1.0255	0.999732	3.0087	8.86654e-11	3.5168e-11	1.58496	0.505568	0.366982	-4	0.000793726	0.000227022	-4.70044	0.249195	0.130696	5.11548	2.65823e-09	6.02582e-10	1.53051	0.536894	0.391046	-3.53051
Unigene40374_Dmry	-1.15754	0.158857	1.07276	0.0287042	2.2303	9.80031e-05	-1.22239	0.23028	0.192645	0.710692	-0.354843	0.488738	0.547488	0.225443	-1.48543	0.0733589	-0.762961	0.289131	0.722466	0.57914	0.55821	0.145818	-0.847997	0.406616	Unigene40374_Dmry	1	1373	0.547488	0.225443	0.119367	-1.22239	0.23028	0.179191	1.07276	0.0287042	0.0117165	0.55821	0.145818	0.0723608	0.722466	0.57914	0.399728	-1.15754	0.158857	0.090867	-0.847997	0.406616	0.279112	2.2303
Unigene1192_Dmry	5.46761	1.44012e-11	-2	0.621692	-7.46761	8.35612e-13	9.50184	8.05496e-55									2.58496	0.661113	2.58496	0.663514					Unigene1192_Dmry	1	1233				9.50184	8.05496e-55	1.56369e-55	-2	0.621692	0.506476				2.58496	0.663514	0.48886	5.46761	1.44012e-11	2.90574e-12				-7.46761
CL7253.Contig1_Dmry	0.341585	0.0844854	0.341585	0.0821943	0	0.990262	0.0984037	0.836431	-4.45943	0.00275069	-0.0671142	0.902447	-4.39232	0.00309247	0.272393	1.10194e-05	0.528172	1.9282e-20	0.255779	8.71043e-06	-0.930958	7.72907e-10	4.39393	2.14738e-305	CL7253.Contig1_Dmry	1	2431	-4.39232	0.00309247	0.000977874	0.0984037	0.836431	0.804584	0.341585	0.0821943	0.0392982	-0.930958	7.72907e-10	1.25031e-10	0.255779	8.71043e-06	1.7682e-06	0.341585	0.0844854	0.0440676	4.39393	2.14738e-305	4e-307	0
CL1941.Contig2_Dmry	0.667195	2.67944e-09	0.603419	1.61324e-07	-0.0637759	0.599139	-0.717693	1.57909e-10	0.0209596	0.88832	0.436864	8.91675e-07	-0.415904	3.46164e-06	0.215729	0.185793	0.488747	0.000198118	0.273018	0.0531957	-0.743	7.44044e-15	0.488101	0.00121927	CL1941.Contig2_Dmry	1	6086	-0.415904	3.46164e-06	7.47818e-07	-0.717693	1.57909e-10	6.3181e-11	0.603419	1.61324e-07	3.26742e-08	-0.743	7.44044e-15	8.98472e-16	0.273018	0.0531957	0.020128	0.667195	2.67944e-09	6.0761e-10	0.488101	0.00121927	0.000388022	-0.0637759
CL1941.Contig1_Dmry	-0.364572	0.00434999	0.509897	2.1686e-06	0.874469	2.06081e-15	-2.24286	1.60111e-82	0.00435202	1.03262	0.468516	6.64144e-06	-0.464164	8.46381e-06	-0.911463	4.58872e-09	-3.42931	1.06056e-50	-2.51785	3.28068e-20	0.500822	1.56746e-05	0.453718	0.0420345	CL1941.Contig1_Dmry	1	5493	-0.464164	8.46381e-06	1.89064e-06	-2.24286	1.60111e-82	2.47554e-83	0.509897	2.1686e-06	4.83776e-07	0.500822	1.56746e-05	3.60684e-06	-2.51785	3.28068e-20	3.0353e-21	-0.364572	0.00434999	0.00169637	0.453718	0.0420345	0.0181662	0.874469
CL7507.Contig1_Dmry	-0.29956	0.639031	-5.58496	0.000240168	-5.2854	0.00138308	7.13955	1.28334e-13									1.58496	0.653273	1.58496	0.65535	4.9542	0.00452627	-4.08746	0.0641894	CL7507.Contig1_Dmry	1	1531				7.13955	1.28334e-13	4.63808e-14	-5.58496	0.000240168	6.72202e-05	4.9542	0.00452627	0.00146589	1.58496	0.65535	0.48886	-0.29956	0.639031	0.548752	-4.08746	0.0641894	0.0289472	-5.2854
CL6531.Contig1_Dmry	-0.572503	3.31454e-25	-0.403957	1.77214e-13	0.168546	0.00807873	-3.1578	0	-0.194247	0.0132719	0.341964	4.29719e-08	-0.536211	2.58096e-17	0.773734	2.56226e-69	-0.274115	2.62532e-06	-1.04785	2.69954e-112	0.914022	2.48638e-51	2.59952	0	CL6531.Contig1_Dmry	1	2894	-0.536211	2.58096e-17	2.9334e-18	-3.1578	0	0	-0.403957	1.77214e-13	2.54488e-14	0.914022	2.48638e-51	1.04038e-52	-1.04785	2.69954e-112	6.99562e-114	-0.572503	3.31454e-25	4.18088e-26	2.59952	0	0	0.168546
Unigene25338_Dmry	1.46632	0.0145997	1.30666	0.0421711	-0.159657	0.764146	-0.0503317	0.933513	1.25584	0.105173	0.702095	0.416154	0.553744	0.442592	1	0.743876	-3	0.626181	-4	0.413195	-0.294905	0.754846	-1.08746	0.586014	Unigene25338_Dmry	1	620	0.553744	0.442592	0.29588	-0.0503317	0.933513	0.908048	1.30666	0.0421711	0.0182018	-0.294905	0.754846	0.658822	-4	0.413195	0.258496	1.46632	0.0145997	0.00625558	-1.08746	0.586014	0.432592	-0.159657
CL254.Contig1_Dmry	-0.0150394	0.964893	0.372746	0.00870502	0.387785	0.00517327	-1.75232	2.93521e-58	-0.638834	5.51511e-06	0.122502	0.436905	-0.761336	1.13235e-08	-0.190103	0.197353	-0.906414	1.15942e-12	-0.716311	7.16227e-08	0.746243	9.88157e-06	2.00291	3.83698e-36	CL254.Contig1_Dmry	1	1700	-0.761336	1.13235e-08	2.01738e-09	-1.75232	2.93521e-58	5.51754e-59	0.372746	0.00870502	0.00313446	0.746243	9.88157e-06	2.2341e-06	-0.716311	7.16227e-08	1.21932e-08	-0.0150394	0.964893	0.920934	2.00291	3.83698e-36	3.36942e-37	0.387785
Unigene3213_Dmry	0.880761	0.0532322	0.823122	0.0820866	-0.0576386	0.912601	3.39803	2.33765e-15							3.20163	0.0384688	-3.32193	0.618914	-6.52356	0.00720675	5.78136	0.0612942	0.148523	0.908302	Unigene3213_Dmry	1	509				3.39803	2.33765e-15	8.04918e-16	0.823122	0.0820866	0.0392184	5.78136	0.0612942	0.0263072	-6.52356	0.00720675	0.00218328	0.880761	0.0532322	0.0259666	0.148523	0.908302	0.857098	-0.0576386
Unigene23952_Dmry	4.90531	0	-2.68281	6.34504e-32	-7.58812	0	11.3359	0	-0.161155	0.686332	-0.920147	0.00368583	0.758992	0.024392	-1.89451	1.00381e-08	-1.42502	3.97458e-06	0.469485	0.402132	-0.225067	0.637444	-1.62149	2.5026e-06	Unigene23952_Dmry	1	2852	0.758992	0.024392	0.00930182	11.3359	0	0	-2.68281	6.34504e-32	5.17302e-33	-0.225067	0.637444	0.513518	0.469485	0.402132	0.245124	4.90531	0	0	-1.62149	2.5026e-06	5.96488e-07	-7.58812
Unigene38064_Dmry	-1.35147	0.0285119	-1.03953	0.0927166	0.311944	0.70333	-4.60871	2.48872e-114	0	1.00285	1.11548	0.720861	-1.11548	0.725666	3.70044	0.428486	4.24793	0.229608	0.547488	0.758056	-0.404903	0.36851	-2.69188	0.00963507	Unigene38064_Dmry	1	799	-1.11548	0.725666	0.625184	-4.60871	2.48872e-114	3.18794e-115	-1.03953	0.0927166	0.044871	-0.404903	0.36851	0.222982	0.547488	0.758056	0.666616	-1.35147	0.0285119	0.0130111	-2.69188	0.00963507	0.00357452	0.311944
Unigene28241_Dmry	-0.622883	4.46455e-11	0.170713	0.0761092	0.793596	3.84344e-18	-2.64415	9.74519e-192	0.0705435	0.683278	-0.151164	0.235741	0.221708	0.0583602	0.0330336	0.704842	-0.205684	0.0205478	-0.238718	0.00399965	0.407638	6.75788e-05	1.83658	4.66842e-79	Unigene28241_Dmry	1	1669	0.221708	0.0583602	0.0247078	-2.64415	9.74519e-192	8.75176e-193	0.170713	0.0761092	0.0357164	0.407638	6.75788e-05	1.66945e-05	-0.238718	0.00399965	0.00115326	-0.622883	4.46455e-11	9.229e-12	1.83658	4.66842e-79	2.37946e-80	0.793596
Unigene32467_Dmry	-0.948072	0.117147	0.24912	0.645963	1.19719	0.0286725	1.68353	0.043867	0.817876	0.00133053	-0.817657	0.0156121	1.63553	1.11624e-09	0.53015	0.188183	1.08969	0.000330229	0.559545	0.0689214	0.5603	0.569857	2.9201	2.2906e-09	Unigene32467_Dmry	1	628	1.63553	1.11624e-09	1.84843e-10	1.68353	0.043867	0.0300156	0.24912	0.645963	0.54467	0.5603	0.569857	0.408408	0.559545	0.0689214	0.0267906	-0.948072	0.117147	0.0631284	2.9201	2.2906e-09	4.45902e-10	1.19719
CL506.Contig1_Dmry	-4.80735	0.208448	3.75489	7.21189e-12	8.56224	1.55854e-15	5.32193	0.0308487	-0.184679	0.787067	-0.61891	0.22543	0.434231	0.425981	-3.53004	1.79502e-09	-1.6601	0.000142008	1.86994	0.0457588	5	4.81134e-28	-0.633872	0.61484	CL506.Contig1_Dmry	1	717	0.434231	0.425981	0.280206	5.32193	0.0308487	0.0205418	3.75489	7.21189e-12	1.12163e-12	5	4.81134e-28	3.44896e-29	1.86994	0.0457588	0.0168613	-4.80735	0.208448	0.123777	-0.633872	0.61484	0.5206	8.56224
CL3146.Contig1_Dmry	4.39232	0.614686			-4.39232	0.600055			-5.39232	0.466876	-5.39232	0.390422			4.39232	0.661302	4.39232	0.661522	0	1.00521			0	1.00151	CL3146.Contig1_Dmry	1	269													0	1.00521	0.983198	4.39232	0.614686	0.502458	0	1.00151	0.980986	-4.39232
Unigene1752_Dmry	-1	0.463709	0.241008	0.834842	1.24101	0.308213	1.41504	0.501979	4.85798	0.473755			4.85798	0.403131	4.85798	0.437828			-4.85798	0.420511	-2.81003	1.35204e-11	0.95109	0.731692	Unigene1752_Dmry	1	371	4.85798	0.403131	0.249908	1.41504	0.501979	0.426806	0.241008	0.834842	0.771658	-2.81003	1.35204e-11	1.96008e-12	-4.85798	0.420511	0.258496	-1	0.463709	0.339738	0.95109	0.731692	0.644134	1.24101
Unigene10234_Dmry	-0.0365259	1.02278	0	1.01606	0.0365259	1.00275	-2.53743	3.90082e-08	-3.70044	0.681797	-3.70044	0.625134			0	1.01011	-3.70044	0.629871	-3.70044	0.641399	-0.261585	0.766047	-1	0.697318	Unigene10234_Dmry	1	409				-2.53743	3.90082e-08	1.7087e-08	0	1.01606	0.985878	-0.261585	0.766047	0.678266	-3.70044	0.641399	0.511264	-0.0365259	1.02278	0.994632	-1	0.697318	0.606108	0.0365259
CL1097.Contig2_Dmry	-0.340857	0.0274668	-2.91082	2.18635e-41	-2.56996	5.30217e-29																	-9.78136	1.60028e-12	CL1097.Contig2_Dmry	1	269							-2.91082	2.18635e-41	1.47578e-42							-0.340857	0.0274668	0.0125029	-9.78136	1.60028e-12	2.66118e-13	-2.56996
CL6171.Contig2_Dmry	1.33366	8.54493e-18	1.71621	1.34998e-32	0.38255	0.00156604	3.97826	1.2709e-135	1.43217	2.51669e-06	1.82543	1.80455e-11	-0.393253	0.11785	-0.0132793	1.0082	-0.53577	0.00533028	-0.52249	0.00684014	0.521138	4.39226e-18	2.43487	1.12693e-24	CL6171.Contig2_Dmry	1	1183	-0.393253	0.11785	0.0549508	3.97826	1.2709e-135	1.45736e-136	1.71621	1.34998e-32	1.08148e-33	0.521138	4.39226e-18	4.57638e-19	-0.52249	0.00684014	0.0020486	1.33366	8.54493e-18	1.33877e-18	2.43487	1.12693e-24	1.26734e-25	0.38255
Unigene27823_Dmry	-0.377726	9.92342e-09	0.358948	1.20799e-09	0.736674	9.30472e-34	-2.60035	0	-0.131533	0.0917051	0.472805	1.19115e-17	-0.604338	6.64325e-27	0.199829	0.00425497	1.32671	5.9336e-141	1.12688	2.0317e-108	0.562026	6.07025e-21	0.697383	2.83727e-22	Unigene27823_Dmry	1	1520	-0.604338	6.64325e-27	5.67888e-28	-2.60035	0	0	0.358948	1.20799e-09	2.12552e-10	0.562026	6.07025e-21	5.6161e-22	1.12688	2.0317e-108	5.42324e-110	-0.377726	9.92342e-09	2.33114e-09	0.697383	2.83727e-22	3.3929e-23	0.736674
Unigene24527_Dmry			5.08746	0.370924	5.08746	0.337891	6.26679	0.0567793	-1.58496	0.604874	-1.58496	0.531888	0	1.00762			4.08746	0.640781	4.08746	0.641926	1.08246	0.685902			Unigene24527_Dmry	1	326	0	1.00762	0.999816	6.26679	0.0567793	0.0395088	5.08746	0.370924	0.24519	1.08246	0.685902	0.583178	4.08746	0.641926	0.48886							5.08746
Unigene37625_Dmry	-6	0.208223	-0.573735	0.778214	5.42626	0.33991	-2.4063	3.55188e-07	-5.39232	0.465143	-5.39232	0.38909			0	1.01299	-4.39232	0.634151	-4.39232	0.645353	-3.77897	0.00247989	4.39232	0.623219	Unigene37625_Dmry	1	266				-2.4063	3.55188e-07	1.63307e-07	-0.573735	0.778214	0.699644	-3.77897	0.00247989	0.000768684	-4.39232	0.645353	0.511264	-6	0.208223	0.123777	4.39232	0.623219	0.512756	5.42626
Unigene40776_Dmry	-0.642327	1.41499e-22	-0.655933	6.73322e-23	-0.0136058	0.918719	-3.92363	0	-0.280453	0.000694437	0.149716	0.0583668	-0.430169	6.80191e-09	0.475247	2.15427e-10	0.158914	0.0711646	-0.316333	3.44449e-05	0.0281268	0.705423	1.12304	4.98644e-42	Unigene40776_Dmry	1	1346	-0.430169	6.80191e-09	1.18897e-09	-3.92363	0	0	-0.655933	6.73322e-23	6.89994e-24	0.0281268	0.705423	0.603756	-0.316333	3.44449e-05	7.44542e-06	-0.642327	1.41499e-22	1.91433e-23	1.12304	4.98644e-42	3.94706e-43	-0.0136058
Unigene15617_Dmry	0.839226	1.9332e-245	-0.2433	5.31556e-15	-1.08253	0	-3.00931	0	0.255986	2.20279e-08	0.879995	1.28239e-113	-0.62401	3.28818e-62	1.27064	4.03665e-136	4.40107	0	3.13043	0	0.57232	1.03996e-35	-1.02712	2.1416e-197	Unigene15617_Dmry	1	2250	-0.62401	3.28818e-62	1.55256e-63	-3.00931	0	0	-0.2433	5.31556e-15	7.15356e-16	0.57232	1.03996e-35	6.0097e-37	3.13043	0	0	0.839226	1.9332e-245	3.78046e-247	-1.02712	2.1416e-197	5.5893e-199	-1.08253
Unigene28082_Dmry	2.35898	3.97501e-170	1.94451	1.04508e-99	-0.414463	4.6668e-11	-1.42639	9.63214e-17	-0.0148508	0.953678	-5.02454	2.23824e-131	5.00969	1.03815e-129	2.87834	2.52416e-219	5.46739	0	2.58905	0	0.763157	6.99167e-06	2.03873	8.75754e-144	Unigene28082_Dmry	1	1584	5.00969	1.03815e-129	2.96158e-131	-1.42639	9.63214e-17	3.21358e-17	1.94451	1.04508e-99	3.80154e-101	0.763157	6.99167e-06	1.54938e-06	2.58905	0	0	2.35898	3.97501e-170	1.09128e-171	2.03873	8.75754e-144	2.85566e-145	-0.414463
Unigene33753_Dmry	-1.40923	4.43058e-34	-0.100347	0.399534	1.30888	1.92472e-28	-3.07231	3.15681e-259	-0.304928	0.0284592	-0.395274	0.00183452	0.0903465	0.61911	-0.260862	0.00232038	-0.397389	1.29507e-06	-0.136527	0.182074	-0.237112	0.247396	0.295308	0.00122054	Unigene33753_Dmry	1	1579	0.0903465	0.61911	0.450346	-3.07231	3.15681e-259	2.23272e-260	-0.100347	0.399534	0.27398	-0.237112	0.247396	0.137342	-0.136527	0.182074	0.0860676	-1.40923	4.43058e-34	4.54688e-35	0.295308	0.00122054	0.000388474	1.30888
Unigene17622_Dmry	-0.834975	2.51615e-15	0.263663	0.00577929	1.09864	5.08548e-28	-1.80232	2.25576e-132	-0.222606	0.0631459	0.51854	1.63038e-09	-0.741146	4.73922e-17	-0.755688	4.42202e-17	-0.711575	2.29129e-15	0.0441132	0.74689	-0.210615	0.366218	1.1878	1.34723e-21	Unigene17622_Dmry	1	2275	-0.741146	4.73922e-17	5.43974e-18	-1.80232	2.25576e-132	2.63034e-133	0.263663	0.00577929	0.0020174	-0.210615	0.366218	0.221496	0.0441132	0.74689	0.640728	-0.834975	2.51615e-15	4.30934e-16	1.1878	1.34723e-21	1.64167e-22	1.09864
Unigene8051_Dmry	0.399467	3.68861e-16	-0.195142	0.00071968	-0.594608	2.38282e-32	-3.97418	0	0.606805	1.0413e-20	1.2432	3.06146e-106	-0.636391	1.33606e-34	0.843419	1.429e-06	4.32501	0	3.48159	0	0.868646	2.18045e-28	-2.10003	1.57783e-100	Unigene8051_Dmry	1	1176	-0.636391	1.33606e-34	9.50482e-36	-3.97418	0	0	-0.195142	0.00071968	0.000215002	0.868646	2.18045e-28	1.5466e-29	3.48159	0	0	0.399467	3.68861e-16	6.10572e-17	-2.10003	1.57783e-100	6.76632e-102	-0.594608
CL3558.Contig1_Dmry	-1.68085	0	-2.10152	0	-0.420669	1.2827e-20	-5.32909	0	0.458558	1.54222e-46	-0.856297	8.70658e-102	1.31485	2.44922e-280	-0.0796476	0.0540982	-2.07424	0	-1.9946	0	0.293668	0.00483698	1.04114	4.52771e-169	CL3558.Contig1_Dmry	1	1650	1.31485	2.44922e-280	4.01122e-282	-5.32909	0	0	-2.10152	0	0	0.293668	0.00483698	0.00158223	-1.9946	0	0	-1.68085	0	0	1.04114	4.52771e-169	1.32718e-170	-0.420669
Unigene4708_Dmry	0.811238	0.114954	1.17496	0.010624	0.363719	0.394194	-1.70695	1.54674e-08	0.278932	0.599223	0.559427	0.125597	-0.280495	0.486114	-0.512813	0.327956	-0.106599	0.844433	0.406214	0.430161	-0.445411	0.418181	0.263034	0.630426	Unigene4708_Dmry	1	563	-0.280495	0.486114	0.329758	-1.70695	1.54674e-08	6.68038e-09	1.17496	0.010624	0.00392134	-0.445411	0.418181	0.277704	0.406214	0.430161	0.272614	0.811238	0.114954	0.0617948	0.263034	0.630426	0.537578	0.363719
Unigene20298_Dmry	0.421296	0.704958	-1.41923	0.302091	-1.84052	0.116171	-5.97728	0.142868	0.444663	0.583465	-0.890522	0.293841	1.33518	0.0538448	0.00843684	0.947061	-1.26388	0.106296	-1.27232	0.0828967	1.12063	0.260617	3.29278	0.000176497	Unigene20298_Dmry	1	292	1.33518	0.0538448	0.0226206	-5.97728	0.142868	0.106231	-1.41923	0.302091	0.186125	1.12063	0.260617	0.147386	-1.27232	0.0828967	0.0333974	0.421296	0.704958	0.614002	3.29278	0.000176497	5.03014e-05	-1.84052
Unigene35554_Dmry	-0.135477	0.364751	0.381045	0.00144404	0.516521	9.79918e-06	-3.34045	1.57725e-196	-0.223255	0.0830744	0.293731	0.00353089	-0.516986	2.22168e-07	-0.267003	0.0453589	0.629196	2.21465e-11	0.8962	6.11582e-20	-0.0219784	0.996563	1.74894	1.10392e-29	Unigene35554_Dmry	1	2728	-0.516986	2.22168e-07	4.35048e-08	-3.34045	1.57725e-196	1.38726e-197	0.381045	0.00144404	0.000453126	-0.0219784	0.996563	0.99637	0.8962	6.11582e-20	5.71632e-21	-0.135477	0.364751	0.244352	1.74894	1.10392e-29	1.10227e-30	0.516521
CL3929.Contig1_Dmry	5.24413	2.32288e-126	1.53605	0.00165823	-3.70807	1.49484e-100	5.48575	0	-0.869296	0.0684992	0.832017	0.0112977	-1.70131	1.33367e-06	-0.609359	0.132494	0.318405	0.350142	0.927764	0.00466152	-0.549339	0.280169	1.6821	0.00147849	CL3929.Contig1_Dmry	1	837	-1.70131	1.33367e-06	2.7868e-07	5.48575	0	0	1.53605	0.00165823	0.000524946	-0.549339	0.280169	0.160875	0.927764	0.00466152	0.00135598	5.24413	2.32288e-126	8.47986e-128	1.6821	0.00147849	0.00047784	-3.70807
CL340.Contig10_Dmry	1.16412	0.0619493	-0.468149	0.615527	-1.63227	0.00948151	2.5119	3.67311e-14	-0.478834	0.687366	-0.967334	0.184679	0.4885	0.520493	0.633218	0.390955	-6.61471	0.00184694	-7.24793	2.23055e-05	-0.666263	0.615078	1.69334	0.0200209	CL340.Contig10_Dmry	1	614	0.4885	0.520493	0.359002	2.5119	3.67311e-14	1.30841e-14	-0.468149	0.615527	0.470428	-0.666263	0.615078	0.488772	-7.24793	2.23055e-05	4.71392e-06	1.16412	0.0619493	0.0304782	1.69334	0.0200209	0.00793654	-1.63227
Unigene21207_Dmry	1.58496	1.00078			-1.58496	0.994055	10.3072	2.63073e-95	0	0.999838			0	1.00355			7.24793	7.32124e-11	7.24793	6.89315e-11					Unigene21207_Dmry	1	1228	0	1.00355	0.999878	10.3072	2.63073e-95	3.75086e-96							7.24793	6.89315e-11	9.59176e-12	1.58496	1.00078	0.997546				-1.58496
Unigene21208_Dmry	-0.921145	0.398082	0.568661	0.665411	1.48981	0.165922			-0.142353	0.850865	-1.46428	0.0554163	1.32193	0.112926	0.642187	0.535785	0.150334	1.02207	-0.491853	0.537019	1.40304	0.0226169	3.26946	0.00105062	Unigene21208_Dmry	1	317	1.32193	0.112926	0.0524094				0.568661	0.665411	0.564932	1.40304	0.0226169	0.00851638	-0.491853	0.537019	0.356106	-0.921145	0.398082	0.285854	3.26946	0.00105062	0.0003322	1.48981
Unigene7337_Dmry	-0.580738	2.0346e-05	0.607815	3.79472e-08	1.18855	8.48291e-24	-1.36257	0.00167481	0.972856	3.43352e-26	-1.72609	2.03786e-32	2.69895	6.7352e-110	4.99202	1.92372e-41	-0.765535	0.631678	-5.75756	1.28529e-43	-0.135883	0.591586	0.291582	0.171919	Unigene7337_Dmry	1	1510	2.69895	6.7352e-110	2.1529e-111	-1.36257	0.00167481	0.000977072	0.607815	3.79472e-08	7.34028e-09	-0.135883	0.591586	0.430052	-5.75756	1.28529e-43	6.80212e-45	-0.580738	2.0346e-05	6.06206e-06	0.291582	0.171919	0.0915742	1.18855
Unigene8523_Dmry	6.76818	0.00138353	3.32193	0.634005	-3.44626	0.008466	9.39017	3.27919e-21													-4.32193	0.414462			Unigene8523_Dmry	1	531				9.39017	3.27919e-21	9.92714e-22	3.32193	0.634005	0.493566	-4.32193	0.414462	0.271822				6.76818	0.00138353	0.000502856				-3.44626
CL28.Contig1_Dmry	-1.44261	9.31458e-10	0.312636	0.1376	1.75525	3.29601e-15	-3.27455	1.16289e-81	-0.506501	0.0621361	0.244022	0.32578	-0.750524	0.000913104	-0.488747	0.0600985	0.100088	0.674336	0.588836	0.0123275	0.689785	0.0023945	0.346866	0.266626	CL28.Contig1_Dmry	1	1647	-0.750524	0.000913104	0.00026375	-3.27455	1.16289e-81	1.80781e-82	0.312636	0.1376	0.0722492	0.689785	0.0023945	0.00074069	0.588836	0.0123275	0.0039155	-1.44261	9.31458e-10	2.0525e-10	0.346866	0.266626	0.158891	1.75525
Unigene10006_Dmry	0.0990018	0.363165	1.41043	9.82723e-101	1.31142	7.00778e-91	-2.65937	0	-0.12427	0.228465	0.78673	8.46036e-36	-0.911001	1.91513e-45	0.550837	8.03481e-06	0.623174	1.82462e-07	0.0723369	0.66771	0.17897	0.00214366	0.612074	1.14912e-06	Unigene10006_Dmry	1	3274	-0.911001	1.91513e-45	1.13013e-46	-2.65937	0	0	1.41043	9.82723e-101	3.5521e-102	0.17897	0.00214366	0.000652324	0.0723369	0.66771	0.479428	0.0990018	0.363165	0.243242	0.612074	1.14912e-06	2.6695e-07	1.31142
Unigene13784_Dmry	-0.234465	0.198612	0.748461	3.57364e-08	0.982926	9.81452e-13	-1.85626	6.20607e-76	-0.440728	0.000233828	0.0577583	0.66534	-0.498487	1.0748e-05	-1.28197	3.4473e-36	-1.21326	5.4191e-33	0.0687128	0.691236	-0.0424353	0.946487	1.66825	1.71983e-22	Unigene13784_Dmry	1	3222	-0.498487	1.0748e-05	2.42976e-06	-1.85626	6.20607e-76	1.00521e-76	0.748461	3.57364e-08	6.90648e-09	-0.0424353	0.946487	0.891554	0.0687128	0.691236	0.57465	-0.234465	0.198612	0.116096	1.66825	1.71983e-22	2.04748e-23	0.982926
CL3851.Contig1_Dmry																									CL3851.Contig1_Dmry	1	1009
Unigene2996_Dmry	-2.44618	2.64383e-30	-0.201399	0.263345	2.24478	7.56648e-24	-3.2675	1.40978e-128	-0.600927	0.000208489	0.0341079	0.854122	-0.635035	4.07379e-05	-1.10899	1.10892e-05	-0.0488062	0.888476	1.06019	2.59446e-05	-0.422919	0.0555534	-0.578478	0.0476299	Unigene2996_Dmry	1	1198	-0.635035	4.07379e-05	9.80902e-06	-3.2675	1.40978e-128	1.67582e-129	-0.201399	0.263345	0.158881	-0.422919	0.0555534	0.0233204	1.06019	2.59446e-05	5.52668e-06	-2.44618	2.64383e-30	2.9482e-31	-0.578478	0.0476299	0.0208184	2.24478
CL4918.Contig2_Dmry	0.405819	0.000161734	0.822243	6.38926e-18	0.416424	3.84385e-06	-2.20181	1.9019e-97	-0.955088	9.03344e-25	0.672239	6.41977e-22	-1.62733	1.61775e-89	0.869833	2.8336e-20	1.28487	1.3765e-49	0.415037	1.07361e-07	0.456627	4.17287e-07	1.69093	5.25537e-55	CL4918.Contig2_Dmry	1	2326	-1.62733	1.61775e-89	5.91578e-91	-2.20181	1.9019e-97	2.67806e-98	0.822243	6.38926e-18	7.69606e-19	0.456627	4.17287e-07	8.25606e-08	0.415037	1.07361e-07	1.84988e-08	0.405819	0.000161734	5.26446e-05	1.69093	5.25537e-55	3.44456e-56	0.416424
CL2924.Contig2_Dmry	-3.48113	3.42219e-05	-1.54253	0.0332154	1.9386	0.0662924	-1.3599	0.0198714	-1.82312	0.0311439	-1.06413	0.158331	-0.758992	0.501948	-1.1375	0.576766	-0.289507	0.785435	0.847997	0.723025	3.80735	0.114743	-0.847997	0.699525	CL2924.Contig2_Dmry	1	1533	-0.758992	0.501948	0.34395	-1.3599	0.0198714	0.0129973	-1.54253	0.0332154	0.0137883	3.80735	0.114743	0.054146	0.847997	0.723025	0.608292	-3.48113	3.42219e-05	1.0439e-05	-0.847997	0.699525	0.606108	1.9386
CL3867.Contig2_Dmry	-0.537739	3.83482e-06	-0.341291	0.00443143	0.196448	0.148164	-1.1893	1.24317e-46	-0.31409	0.0219494	-0.224024	0.091733	-0.0900662	0.613243	-0.424746	0.00219283	0.0569154	0.665928	0.481661	0.000214082	1.47126	1.3497e-33	0.483322	0.00225172	CL3867.Contig2_Dmry	1	917	-0.0900662	0.613243	0.445788	-1.1893	1.24317e-46	2.62586e-47	-0.341291	0.00443143	0.00150979	1.47126	1.3497e-33	8.2144e-35	0.481661	0.000214082	5.08806e-05	-0.537739	3.83482e-06	1.07473e-06	0.483322	0.00225172	0.00074558	0.196448
CL4119.Contig2_Dmry	5.04439	0.00958753	6.24793	1.39692e-05	1.20353	0.0831279			6.94251	9.17043e-09	5.61471	0.00154341	1.3278	0.00842185	4.85798	0.0266232	6	0.000110644	1.14202	0.177291	7.63662	2.96221e-14	-2.9558	3.90114e-10	CL4119.Contig2_Dmry	1	1244	1.3278	0.00842185	0.00287988				6.24793	1.39692e-05	3.37302e-06	7.63662	2.96221e-14	3.68866e-15	1.14202	0.177291	0.0831236	5.04439	0.00958753	0.00399338	-2.9558	3.90114e-10	7.26598e-11	1.20353
Unigene33653_Dmry	-0.527298	2.28607e-17	0.642489	1.10988e-36	1.16979	1.34256e-100	-0.830075	2.41021e-66	-0.17939	0.00291601	-0.0398472	0.594632	-0.139543	0.0203625	-0.672245	9.83994e-139	-1.48323	0	-0.810988	1.09558e-122	0.352046	7.78179e-05	3.32069	0	Unigene33653_Dmry	1	2012	-0.139543	0.0203625	0.00757086	-0.830075	2.41021e-66	4.21546e-67	0.642489	1.10988e-36	8.19148e-38	0.352046	7.78179e-05	1.94165e-05	-0.810988	1.09558e-122	2.65228e-124	-0.527298	2.28607e-17	3.62806e-18	3.32069	0	0	1.16979
Unigene22929_Dmry	0.972121	1.76613e-09	-1.04915	8.39397e-06	-2.02127	1.76809e-26	-0.260478	0.00733865	-0.106915	0.888273	2.25154	2.43285e-15	-2.35845	4.18707e-16	-0.356694	0.39473	1.73697	5.62723e-19	2.09366	5.43822e-24	-1.3953	5.48268e-05	-0.370368	0.292112	Unigene22929_Dmry	1	2952	-2.35845	4.18707e-16	4.98134e-17	-0.260478	0.00733865	0.00454058	-1.04915	8.39397e-06	1.98355e-06	-1.3953	5.48268e-05	1.34341e-05	2.09366	5.43822e-24	4.4728e-25	0.972121	1.76613e-09	3.94938e-10	-0.370368	0.292112	0.175896	-2.02127
Unigene24772_Dmry	-9.02237	1.7109e-28	-1.42245	6.53708e-07	7.59991	9.47215e-11	-5.12928	0.0180598	0.535881	0.100474	-8.17493	1.13914e-15	8.71081	6.92521e-23			4.9542	0.0719291	4.9542	0.0744899	1.24615	1.61417e-35	-6.06609	0.000672631	Unigene24772_Dmry	1	939	8.71081	6.92521e-23	6.55472e-24	-5.12928	0.0180598	0.0117536	-1.42245	6.53708e-07	1.3988e-07	1.24615	1.61417e-35	9.35914e-37	4.9542	0.0744899	0.0292076	-9.02237	1.7109e-28	1.9939e-29	-6.06609	0.000672631	0.00020683	7.59991
Unigene24771_Dmry	-0.413822	2.11633e-12	-0.941909	3.03102e-49	-0.528087	3.76805e-14	0.564578	1.65212e-30	0.491102	7.11176e-79	-6.04733	0	6.53843	0	3.10634	1.12676e-47	-1.20811	0.0214166	-4.31445	7.86074e-62	-1.38082	1.09196e-260	-2.22792	1.75963e-153	Unigene24771_Dmry	1	2301	6.53843	0	0	0.564578	1.65212e-30	4.25172e-31	-0.941909	3.03102e-49	1.80369e-50	-1.38082	1.09196e-260	1.21139e-262	-4.31445	7.86074e-62	3.18712e-63	-0.413822	2.11633e-12	4.10474e-13	-2.22792	1.75963e-153	5.51448e-155	-0.528087
Unigene30532_Dmry	-0.936435	0.000975171	0.87565	2.22356e-05	1.81209	5.31473e-15	-4.42412	3.86419e-189	-0.266939	0.50777	1.44518	2.71459e-14	-1.71212	6.7614e-18	-0.184875	0.682496	0.128008	0.670629	0.312883	0.351818	0.450491	0.0310364	1.05749	0.00174171	Unigene30532_Dmry	1	1273	-1.71212	6.7614e-18	7.52974e-19	-4.42412	3.86419e-189	3.50796e-190	0.87565	2.22356e-05	5.47986e-06	0.450491	0.0310364	0.012085	0.312883	0.351818	0.196746	-0.936435	0.000975171	0.000348372	1.05749	0.00174171	0.000565976	1.81209
CL1790.Contig5_Dmry	-2.15107	2.49645e-06	-0.169925	0.671691	1.98114	3.21855e-05	1.6746	0.000489754	8.47573	1.2533e-14	7.97728	1.61966e-10	0.498454	0.20294	-0.438573	0.383023	0.339562	0.396388	0.778135	0.0401214	1.65914	5.65692e-06	1.38995	0.00612976	CL1790.Contig5_Dmry	1	738	0.498454	0.20294	0.104982	1.6746	0.000489754	0.000272528	-0.169925	0.671691	0.570792	1.65914	5.65692e-06	1.24496e-06	0.778135	0.0401214	0.0143913	-2.15107	2.49645e-06	6.87792e-07	1.38995	0.00612976	0.00218688	1.98114
Unigene29641_Dmry	8.52748	0.000372727			-8.52748	0.000379801	9.45327	2.66105e-08													-4.24793	0.979092			Unigene29641_Dmry	1	216				9.45327	2.66105e-08	1.15719e-08				-4.24793	0.979092	0.971712				8.52748	0.000372727	0.000126332				-8.52748
CL7272.Contig1_Dmry	-8.49185	1.11109e-62	0.800469	4.25191e-10	9.29232	3.80053e-109	-1.58857	6.2938e-20	0.502031	1.35273e-05	-0.0053236	1.00307	0.507355	6.08219e-06	-0.701089	3.70585e-07	-0.471483	0.000641545	0.229606	0.199315	0.158173	0.167003	0.662965	0.000151772	CL7272.Contig1_Dmry	1	2890	0.507355	6.08219e-06	1.34301e-06	-1.58857	6.2938e-20	1.95902e-20	0.800469	4.25191e-10	7.26878e-11	0.158173	0.167003	0.084681	0.229606	0.199315	0.0949936	-8.49185	1.11109e-62	7.25486e-64	0.662965	0.000151772	4.29936e-05	9.29232
Unigene4710_Dmry	0.350621	0.289174	0.908989	0.000492062	0.558368	0.0253437	-1.75104	1.39029e-23	0.485427	0.066144	1.04731	1.52361e-07	-0.561879	0.00402363	-0.169925	0.597714	-0.20579	0.462717	-0.0358655	0.917418	-0.210897	0.493237	0.968151	0.000141702	Unigene4710_Dmry	1	1194	-0.561879	0.00402363	0.00129616	-1.75104	1.39029e-23	4.0192e-24	0.908989	0.000492062	0.000144295	-0.210897	0.493237	0.34238	-0.0358655	0.917418	0.857162	0.350621	0.289174	0.186694	0.968151	0.000141702	4.0057e-05	0.558368
CL2123.Contig3_Dmry	-2.2148	5.67062e-110	-2.00939	1.03527e-95	0.205408	0.201147	-2.13057	7.2912e-65	-0.185103	0.357836	-1.37093	3.04387e-16	1.18583	1.13978e-11	-0.616671	0.0880212	-0.763825	0.0340112	-0.147154	0.797037	2.25847	5.72562e-57	-4.50018	2.34499e-212	CL2123.Contig3_Dmry	1	1196	1.18583	1.13978e-11	1.67866e-12	-2.13057	7.2912e-65	1.29102e-65	-2.00939	1.03527e-95	3.86504e-97	2.25847	5.72562e-57	2.16892e-58	-0.147154	0.797037	0.715744	-2.2148	5.67062e-110	2.32536e-111	-4.50018	2.34499e-212	5.81772e-214	0.205408
CL2279.Contig2_Dmry	0.355894	0.00394723	0.362126	0.00339749	0.00623195	0.957101	-1.50203	1.12543e-187	-0.017403	0.944129	0.821617	6.55463e-17	-0.83902	1.96206e-17	-0.158877	0.383384	-0.524527	0.000186173	-0.365649	0.0152114	0.323221	0.00232399	1.01298	4.19596e-11	CL2279.Contig2_Dmry	1	4073	-0.83902	1.96206e-17	2.22494e-18	-1.50203	1.12543e-187	1.02764e-188	0.362126	0.00339749	0.00113636	0.323221	0.00232399	0.00071798	-0.365649	0.0152114	0.00492722	0.355894	0.00394723	0.00153306	1.01298	4.19596e-11	7.44318e-12	0.00623195
CL265.Contig2_Dmry	1.45664	0.0481701	1.78526	0.00921937	0.328623	0.59528	-6.44294	0.00053705	7.74147	3.48191e-08	7.74147	1.84888e-08	0	1.04683	-6.56986	0.00107911	0.452512	0.503284	7.02237	2.90669e-05	2.73419	0.000187826			CL265.Contig2_Dmry	1	699	0	1.04683	0.999262	-6.44294	0.00053705	0.000299708	1.78526	0.00921937	0.00333928	2.73419	0.000187826	4.90902e-05	7.02237	2.90669e-05	6.2291e-06	1.45664	0.0481701	0.0233742				0.328623
CL1840.Contig1_Dmry	8.46352	3.89283e-46			-8.46352	1.01423e-45	10.2586	2.68841e-167																	CL1840.Contig1_Dmry	1	2197				10.2586	2.68841e-167	2.65392e-168										8.46352	3.89283e-46	3.20936e-47				-8.46352
CL477.Contig12_Dmry	2.27302	0.00237932	1.66297	0.0708068	-0.610053	0.311168	-2.1964	1.57911e-05	-3.45943	0.0315466	1.34792	0.0887982	-4.80735	3.20844e-05	1.45943	0.352762	5.9542	9.13821e-44	4.49476	6.89502e-39	0.415037	0.760126	1.87447	0.145023	CL477.Contig12_Dmry	1	3151	-4.80735	3.20844e-05	7.64618e-06	-2.1964	1.57911e-05	7.8924e-06	1.66297	0.0708068	0.0330598	0.415037	0.760126	0.665604	4.49476	6.89502e-39	3.9437e-40	2.27302	0.00237932	0.000890324	1.87447	0.145023	0.0760368	-0.610053
Unigene29100_Dmry	-0.742241	7.18752e-26	-0.977017	5.95483e-40	-0.234776	0.0109821	-0.868026	2.2548e-56	-0.283999	0.0146702	0.442563	8.24192e-07	-0.726561	3.33717e-15	-1.22948	8.32908e-35	-1.04307	1.3447e-26	0.186413	0.220123	0.122065	0.251075	-0.719448	5.04297e-11	Unigene29100_Dmry	1	4018	-0.726561	3.33717e-15	4.11328e-16	-0.868026	2.2548e-56	4.31382e-57	-0.977017	5.95483e-40	4.11764e-41	0.122065	0.251075	0.1395	0.186413	0.220123	0.106741	-0.742241	7.18752e-26	8.91566e-27	-0.719448	5.04297e-11	8.9715e-12	-0.234776
CL578.Contig1_Dmry	2.26303	0.00398136	-0.321928	0.779544	-2.58496	0.00119271	7.53138	4.27912e-42	3.16993	0.0547532			3.16993	0.0391552	2.58496	0.155783			-2.58496	0.146497	-1.22239	0.259874	1.58496	0.370315	CL578.Contig1_Dmry	1	3639	3.16993	0.0391552	0.0156116	7.53138	4.27912e-42	9.47708e-43	-0.321928	0.779544	0.699644	-1.22239	0.259874	0.14667	-2.58496	0.146497	0.06608	2.26303	0.00398136	0.00154664	1.58496	0.370315	0.230862	-2.58496
Unigene10387_Dmry	-0.521431	3.57237e-39	-0.595558	1.71363e-48	-0.074127	0.167445	-3.27308	0	0.0158814	0.823831	0.174683	0.000584897	-0.158801	0.00236687	0.568025	4.81358e-51	1.34729	0	0.779265	4.30885e-148	0.0997908	0.0601757	0.637001	1.64428e-59	Unigene10387_Dmry	1	1433	-0.158801	0.00236687	0.000729914	-3.27308	0	0	-0.595558	1.71363e-48	1.03354e-49	0.0997908	0.0601757	0.0254224	0.779265	4.30885e-148	9.19768e-150	-0.521431	3.57237e-39	3.32804e-40	0.637001	1.64428e-59	1.02319e-60	-0.074127
CL4604.Contig2_Dmry	0.742425	2.57336e-05	1.21848	1.09679e-14	0.476055	0.000942352	0.131857	0.314972	-0.260026	0.140443	0.112926	0.500917	-0.372952	0.0104578	-0.477394	0.00573819	-0.518764	0.00261512	-0.0413704	0.906381	-0.177496	0.417322	1.6055	5.95815e-13	CL4604.Contig2_Dmry	1	2784	-0.372952	0.0104578	0.00362506	0.131857	0.314972	0.252364	1.21848	1.09679e-14	1.5e-15	-0.177496	0.417322	0.27665	-0.0413704	0.906381	0.845858	0.742425	2.57336e-05	7.7144e-06	1.6055	5.95815e-13	9.68124e-14	0.476055
Unigene12626_Dmry	0.327687	0.289933	-0.0513992	0.895374	-0.379087	0.196487	-1.78427	4.37267e-62	0.727567	0.0214052	0.467923	0.164226	0.259644	0.427056	0.386417	0.345821	-0.0103419	1.02297	-0.396759	0.309548	0.458365	0.225042	1.36595	0.000262556	Unigene12626_Dmry	1	1560	0.259644	0.427056	0.281276	-1.78427	4.37267e-62	7.9254e-63	-0.0513992	0.895374	0.841492	0.458365	0.225042	0.12354	-0.396759	0.309548	0.169602	0.327687	0.289933	0.187193	1.36595	0.000262556	7.67842e-05	-0.379087
Unigene14571_Dmry	-1.42999	0.2295	-0.390459	0.717334	1.03953	0.428783	-3.30645	1.90482e-29	-1	0.692972	0.0297473	1.02567	-1.02975	0.618186	4.58496	0.436622	5.20945	0.233224	0.624491	0.761812	1.83188	0.177797	-0.584963	0.740881	Unigene14571_Dmry	1	440	-1.02975	0.618186	0.453326	-3.30645	1.90482e-29	4.9817e-30	-0.390459	0.717334	0.6251	1.83188	0.177797	0.0908488	0.624491	0.761812	0.666616	-1.42999	0.2295	0.143638	-0.584963	0.740881	0.663886	1.03953
CL3760.Contig2_Dmry	1	1.00136			-1	0.994556	6.10852	0.000204249																	CL3760.Contig2_Dmry	1	961				6.10852	0.000204249	0.000109695										1	1.00136	0.997546				-1
CL3760.Contig1_Dmry	7.54689	4.85986e-07	5.04439	0.121258	-2.5025	0.000579652	6.21594	6.35656e-42							5.52356	0.0881622			-5.52356	0.0828549	4	0.636101	5.52356	0.0735937	CL3760.Contig1_Dmry	1	658				6.21594	6.35656e-42	1.4118e-42	5.04439	0.121258	0.0605084	4	0.636101	0.472112	-5.52356	0.0828549	0.0334102	7.54689	4.85986e-07	1.26433e-07	5.52356	0.0735937	0.0337034	-2.5025
CL3760.Contig3_Dmry	7.87652	9.9645e-25	5.61471	2.73407e-05	-2.26181	6.47887e-11	4.09268	3.93114e-91	-0.988859	0.0253494	-0.671377	0.0869843	-0.317482	0.655128	5.58496	4.59132e-05			-5.58496	4.28284e-05			5.58496	3.61956e-05	CL3760.Contig3_Dmry	1	1783	-0.317482	0.655128	0.48901	4.09268	3.93114e-91	5.76354e-92	5.61471	2.73407e-05	6.78986e-06				-5.58496	4.28284e-05	9.32338e-06	7.87652	9.9645e-25	1.27037e-25	5.58496	3.61956e-05	9.57106e-06	-2.26181
Unigene1178_Dmry	0.347923	0.761672	2.39855	0.0177798	2.05063	0.0376475	-2.77789	1.20918e-27	-1.72289	4.60984e-07	-4.01707	3.23534e-17	2.29418	0.00106259	1.58496	1.00139	0	0.997439	-1.58496	0.994492	0.736966	0.631138	1.58496	0.992362	Unigene1178_Dmry	1	1115	2.29418	0.00106259	0.000310016	-2.77789	1.20918e-27	3.25834e-28	2.39855	0.0177798	0.00686446	0.736966	0.631138	0.472112	-1.58496	0.994492	0.988798	0.347923	0.761672	0.692108	1.58496	0.992362	0.987324	2.05063
Unigene8998_Dmry	0.49891	0.00536248	0.0499252	0.834887	-0.448985	0.0121668	-0.640508	2.55542e-15	-0.0768156	0.774344	0.199309	0.307565	-0.276124	0.145215	0.0654396	0.786184	0.955815	5.16971e-10	0.890376	6.75122e-09	0.41421	0.021171	0.904094	2.83965e-05	Unigene8998_Dmry	1	1581	-0.276124	0.145215	0.0721602	-0.640508	2.55542e-15	8.80198e-16	0.0499252	0.834887	0.773028	0.41421	0.021171	0.00791216	0.890376	6.75122e-09	1.0581e-09	0.49891	0.00536248	0.00214692	0.904094	2.83965e-05	7.4518e-06	-0.448985
CL4604.Contig1_Dmry							5.20945	0.00252527	-4.52356	0.100867	-4.52356	0.0714587			0.388565	0.604199	-5.78136	0.000267313	-6.16993	1.15775e-05	-0.643856	0.553591	6.16993	9.76431e-06	CL4604.Contig1_Dmry	1	1307				5.20945	0.00252527	0.00150111				-0.643856	0.553591	0.392128	-6.16993	1.15775e-05	2.38336e-06				6.16993	9.76431e-06	2.45382e-06
Unigene18786_Dmry																									Unigene18786_Dmry	1	242
Unigene10981_Dmry	5.35755	0.000371049			-5.35755	0.000378369	4.04669	2.74615e-23	5.16993	0.00251924			5.16993	0.00162934			4	0.130109	4	0.134396	4.16993	0.0615353			Unigene10981_Dmry	1	1587	5.16993	0.00162934	0.000487566	4.04669	2.74615e-23	7.98338e-24				4.16993	0.0615353	0.0263072	4	0.134396	0.0590768	5.35755	0.000371049	0.000126332				-5.35755
[truncated: 18 more columns]
