# Supplementary material for: Transcriptome Analysis for Identification of Genes Related to Growth and Development, Digestion and Detoxification, Olfaction in the Litchi Stink Bug Tessaratoma papillosa
Source: Front Physiol. 2022 Jan 24;12:774218. doi: 10.3389/fphys.2021.774218 (PMC8818959; doi:10.3389/fphys.2021.774218)
Supplement: Supplementary file 4 [file Data_Sheet_4.xlsx]

## Sheet: Sheet1
Supplementary Table 6. Olfaction related genes and transcripts.
Gene ID	log2(TP_FM/TP_M)	FDR(TP_M-vs-TP_FM)	log2(TP_A/TP_M)	FDR(TP_M-vs-TP_A)	log2(TP_A/TP_FM)	FDR(TP_FM-vs-TP_A)	log2(TP_FMT/TP_MO)	FDR(TP_MO-vs-TP_FMT)	log2(TP_FMM/TP_MM)	FDR(TP_MM-vs-TP_FMM)	log2(TP_AM/TP_MM)	FDR(TP_MM-vs-TP_AM)	log2(TP_FMM/TP_AM)	FDR(TP_AM-vs-TP_FMM)	log2(TP_FMF/TP_MF)	FDR(TP_MF-vs-TP_FMF)	log2(TP_AF/TP_MF)	FDR(TP_MF-vs-TP_AF)	log2(TP_AF/TP_FMF)	FDR(TP_FMF-vs-TP_AF)	log2(TP_AA/TP_FMA)	FDR(TP_FMA-vs-TP_AA)	log2(TP_FMF/TP_FMH)	FDR(TP_FMH-vs-TP_FMF)	Transcripts	Transcripts Number	Max Length of Transcript	log2(TP_FMM/TP_AM)	FDR(TP_AM-vs-TP_FMM)	Pvalue(TP_AM-vs-TP_FMM)	log2(TP_FMT/TP_MO)	FDR(TP_MO-vs-TP_FMT)	Pvalue(TP_MO-vs-TP_FMT)	log2(TP_A/TP_M)	FDR(TP_M-vs-TP_A)	Pvalue(TP_M-vs-TP_A)	log2(TP_AA/TP_FMA)	FDR(TP_FMA-vs-TP_AA)	Pvalue(TP_FMA-vs-TP_AA)	log2(TP_AF/TP_FMF)	FDR(TP_FMF-vs-TP_AF)	Pvalue(TP_FMF-vs-TP_AF)	log2(TP_FM/TP_M)	FDR(TP_M-vs-TP_FM)	Pvalue(TP_M-vs-TP_FM)	log2(TP_FMF/TP_FMH)	FDR(TP_FMH-vs-TP_FMF)	Pvalue(TP_FMH-vs-TP_FMF)	log2(TP_A/TP_FM)
CL1879.Contig1_Dmry			2.58496	0.635241	2.58496	0.594788	8.32643	1.14637e-29													3.16993	0.372957			CL1879.Contig1_Dmry	1	1491				8.32643	1.14637e-29	2.98636e-30	2.58496	0.635241	0.493566	3.16993	0.372957	0.229378										2.58496
CL1879.Contig2_Dmry	7.17991	1.72381e-13			-7.17991	2.18004e-13	9.49386	2.20645e-70	1.14244	0.0208904	-5.72792	6.52172e-05	6.87036	9.36008e-11											CL1879.Contig2_Dmry	1	1580	6.87036	9.36008e-11	1.44863e-11	9.49386	2.20645e-70	3.72448e-71										7.17991	1.72381e-13	3.1814e-14				-7.17991
CL1879.Contig3_Dmry	7.2854	2.2557e-14			-7.2854	2.90967e-14	9.28771	1.2484e-59	-2.58496	0.467652	-2.58496	0.391206													CL1879.Contig3_Dmry	1	1545				9.28771	1.2484e-59	2.31844e-60										7.2854	2.2557e-14	4.0061e-15				-7.2854
CL1879.Contig4_Dmry							8.30378	2.45262e-33	5.72792	5.17063e-05			5.72792	3.21034e-05											CL1879.Contig4_Dmry	1	1712	5.72792	3.21034e-05	7.61264e-06	8.30378	2.45262e-33	6.05916e-34
CL1879.Contig5_Dmry	6.59991	2.9409e-10			-6.59991	3.45962e-10	9.13443	2.50812e-61																	CL1879.Contig5_Dmry	1	1766				9.13443	2.50812e-61	4.57994e-62										6.59991	2.9409e-10	6.34218e-11				-6.59991
CL5834.Contig1_Dmry	-5.93074	0.000677462	-0.286881	0.776136	5.64386	0.00218331	5.88264	0.000381303	1.51457	1.46098e-07	-2.26303	4.1238e-05	3.77761	3.42978e-21							-2.32193	0.638178			CL5834.Contig1_Dmry	1	1055	3.77761	3.42978e-21	3.41162e-22	5.88264	0.000381303	0.000210982	-0.286881	0.776136	0.700676	-2.32193	0.638178	0.528688				-5.93074	0.000677462	0.000236466				5.64386
CL5834.Contig2_Dmry	0.780687	0.293008	2.68038	7.13686e-11	1.8997	8.38529e-08	4.58496	0.0165236	1.26709	1.15421e-36	-3.34299	3.21422e-52	4.61008	2.76104e-159									-6.52356	1.97087e-07	CL5834.Contig2_Dmry	1	1350	4.61008	2.76104e-159	6.72014e-161	4.58496	0.0165236	0.0106802	2.68038	7.13686e-11	1.17001e-11							0.780687	0.293008	0.18929	-6.52356	1.97087e-07	4.33282e-08	1.8997
CL5834.Contig3_Dmry			6.52356	1.86163e-06	6.52356	1.35765e-06			2.09003	2.72252e-08	-6.04439	0.000124939	8.13443	6.47315e-20	-2	0.666817	-2	0.617214							CL5834.Contig3_Dmry	1	1209	8.13443	6.47315e-20	6.72022e-21				6.52356	1.86163e-06	4.13514e-07													6.52356
Unigene24779_Dmry	2.85244	1.48542e-12	1.62449	0.00183639	-1.22795	0.000162837	9.36632	3.10191e-56	1.17315	8.19161e-14	-2.89724	1.07497e-20	4.07039	2.51219e-61	-0.807355	0.749847	-2.80735	0.406284	-2	0.654184	2.32193	0.634894	-3.08746	0.0256305	Unigene24779_Dmry	1	1384	4.07039	2.51219e-61	1.20006e-62	9.36632	3.10191e-56	5.94114e-57	1.62449	0.00183639	0.000586486	2.32193	0.634894	0.472112	-2	0.654184	0.511264	2.85244	1.48542e-12	2.86758e-13	-3.08746	0.0256305	0.0104242	-1.22795
Unigene29137_Dmry	-1.07116	1.78043e-10	0	0.9986	1.07116	1.92785e-10	-2.22081	1.18899e-24	0.321928	0.865541	0.321928	0.835609	0	1.03633	-3.4634	1.06753e-43	-5.18587	3.64628e-57	-1.72247	0.0138864	-0.113838	0.047312	-1.27753	0.00160327	Unigene29137_Dmry	1	3053	0	1.03633	0.999642	-2.22081	1.18899e-24	3.36846e-25	0	0.9986	0.998466	-0.113838	0.047312	0.0196084	-1.72247	0.0138864	0.004472	-1.07116	1.78043e-10	3.79584e-11	-1.27753	0.00160327	0.000519842	1.07116
Unigene7063_Dmry	1.90689	0.336171	4.88264	6.42837e-08	2.97575	8.80177e-06	6.58496	5.05848e-08	-2	0.692798	-2	0.634845									-2.81229	0			Unigene7063_Dmry	1	1303				6.58496	5.05848e-08	2.22566e-08	4.88264	6.42837e-08	1.26478e-08	-2.81229	0	0				1.90689	0.336171	0.22106				2.97575
CL2020.Contig1_Dmry							7.97154	6.55264e-07																	CL2020.Contig1_Dmry	1	461				7.97154	6.55264e-07	3.04568e-07
CL2511.Contig1_Dmry	5.55459	0.116115	7.9542	1.86372e-06	2.39961	0.00116531	5.32193	0.191561	5.55459	0.171229	9.16491	1.15021e-14	-3.61032	2.39914e-10							4.58496	0.370443			CL2511.Contig1_Dmry	1	458	-3.61032	2.39914e-10	3.82446e-11	5.32193	0.191561	0.146152	7.9542	1.86372e-06	4.13514e-07	4.58496	0.370443	0.229378				5.55459	0.116115	0.0632708				2.39961
Unigene25074_Dmry			4.80735	0.623883	4.80735	0.58958	2.66742	0.0022401	-0.683526	0.816843	-5.72792	0.226923	5.04439	0.396572									-4.08746	0.617717	Unigene25074_Dmry	1	387	5.04439	0.396572	0.249908	2.66742	0.0022401	0.0013173	4.80735	0.623883	0.493566										-4.08746	0.617717	0.487404	4.80735
CL1465.Contig1_Dmry	-5.04439	0.00131406	-0.400538	0.624066	4.64386	0.00815471	0.947533	0.150751	3.45943	0.172115			3.45943	0.132122							-1.44735	1.91894e-54			CL1465.Contig1_Dmry	1	1784	3.45943	0.132122	0.0624618	0.947533	0.150751	0.112868	-0.400538	0.624066	0.522236	-1.44735	1.91894e-54	7.58438e-56				-5.04439	0.00131406	0.000474094				4.64386
CL1465.Contig2_Dmry	2.06805	4.60868e-12	-2.55254	0.000411186	-4.62059	1.19033e-24	10.545	6.77705e-128	-2.80735	0.46831	-2.80735	0.391787					2	0.667264	2	0.670468			-4.45943	0.0343106	CL1465.Contig2_Dmry	1	1390				10.545	6.77705e-128	8.08504e-129	-2.55254	0.000411186	0.000118955				2	0.670468	0.48886	2.06805	4.60868e-12	9.06568e-13	-4.45943	0.0343106	0.0142902	-4.62059
CL1465.Contig3_Dmry																									CL1465.Contig3_Dmry	1	1866
CL1836.Contig1_Dmry	9.76653	7.94525e-35			-9.76653	1.61561e-34	11.1447	9.68343e-95	4.64386	0.284497			4.64386	0.229253							-1.45943	0.301768			CL1836.Contig1_Dmry	1	698	4.64386	0.229253	0.124939	11.1447	9.68343e-95	1.38753e-95				-1.45943	0.301768	0.17533				9.76653	7.94525e-35	8.03722e-36				-9.76653
CL1836.Contig2_Dmry	1.12269	3.96686e-55	-0.820883	1.29914e-15	-1.94357	1.01861e-122	9.19612	9.12509e-173	-0.405639	0.463664	2.05436	1.58054e-15	-2.46	1.93554e-19	0.504792	0.459991	4.74256	3.72632e-104	4.23777	2.24663e-97	-2.22779	0	-1.86507	8.62906e-09	CL1836.Contig2_Dmry	1	562	-2.46	1.93554e-19	2.04536e-20	9.19612	9.12509e-173	8.80586e-174	-0.820883	1.29914e-15	1.70603e-16	-2.22779	0	0	4.23777	2.24663e-97	6.49354e-99	1.12269	3.96686e-55	2.87468e-56	-1.86507	8.62906e-09	1.73948e-09	-1.94357
CL2721.Contig2_Dmry	3.16993	0.605634			-3.16993	0.593544	3.7577	7.81168e-09	-3.45943	0.681391	-3.45943	0.624793									-4.70044	0.250212			CL2721.Contig2_Dmry	1	706				3.7577	7.81168e-09	3.33242e-09				-4.70044	0.250212	0.139756				3.16993	0.605634	0.502458				-3.16993
CL3036.Contig1_Dmry	7	1.26362e-07			-7	1.39872e-07	9.60177	3.4773e-47													3	0.606308			CL3036.Contig1_Dmry	1	994				9.60177	3.4773e-47	7.30574e-48				3	0.606308	0.472112				7	1.26362e-07	3.17634e-08				-7
CL3036.Contig2_Dmry	0.956931	0.759	-4.08746	0.376151	-5.04439	0.196847	5.2854	0.0567605													-2.95905	2.14648e-10	-4.08746	0.37068	CL3036.Contig2_Dmry	1	606				5.2854	0.0567605	0.0395088	-4.08746	0.376151	0.254874	-2.95905	2.14648e-10	3.33706e-11				0.956931	0.759	0.692108	-4.08746	0.37068	0.240612	-5.04439
CL4038.Contig1_Dmry			2.58496	0.628696	2.58496	0.591825	7.16993	5.04805e-08													-3.32193	0.645923			CL4038.Contig1_Dmry	1	884				7.16993	5.04805e-08	2.22566e-08	2.58496	0.628696	0.493566	-3.32193	0.645923	0.528688										2.58496
CL4038.Contig2_Dmry	7.34873	5.1004e-12			-7.34873	6.26338e-12	9.46148	2.08926e-53													-0.304855	0.813523			CL4038.Contig2_Dmry	1	1237				9.46148	2.08926e-53	4.11558e-54				-0.304855	0.813523	0.739688				7.34873	5.1004e-12	1.00565e-12				-7.34873
CL4389.Contig1_Dmry	-5.6505	1.76457e-52	2.81428	2.25546e-217	8.46478	0	4.90689	0.0567335	3.70044	0.462226	3.70044	0.385678	0	1.01931	-0.343954	0.830238	-2.23704	0.237273	-1.89308	0.395795	-0.806409	0	-5.70257	2.25672e-55	CL4389.Contig1_Dmry	1	777	0	1.01931	0.999772	4.90689	0.0567335	0.0395088	2.81428	2.25546e-217	4.78948e-219	-0.806409	0	0	-1.89308	0.395795	0.22943	-5.6505	1.76457e-52	1.32703e-53	-5.70257	2.25672e-55	1.47221e-56	8.46478
CL4389.Contig2_Dmry			6.67243	0.000103221	6.67243	7.84649e-05															-0.913043	1.79191e-36	-4.52356	0.212612	CL4389.Contig2_Dmry	1	782							6.67243	0.000103221	2.75136e-05	-0.913043	1.79191e-36	1.01715e-37							-4.52356	0.212612	0.118781	6.67243
CL4896.Contig1_Dmry	-2.14505	0.0271997	2.82162	6.25116e-15	4.96667	4.53348e-23	2.85244	0.0432404	-0.598637	0.721564	-5.72792	0.0391415	5.12928	0.131693	-3.16993	0.692764	-3.16993	0.635463			-1.16171	1.86328e-262	-6.45943	0.00254366	CL4896.Contig1_Dmry	1	592	5.12928	0.131693	0.0624618	2.85244	0.0432404	0.0295454	2.82162	6.25116e-15	8.43544e-16	-1.16171	1.86328e-262	2.04546e-264				-2.14505	0.0271997	0.0123737	-6.45943	0.00254366	0.000848704	4.96667
CL4896.Contig2_Dmry			6.2854	0.0052972	6.2854	0.00422884															-1.0369	3.62363e-16			CL4896.Contig2_Dmry	1	664							6.2854	0.0052972	0.00183064	-1.0369	3.62363e-16	4.1138e-17										6.2854
CL6006.Contig1_Dmry	0.967002	7.51007e-112	-1.17657	9.33796e-79	-2.14357	0	8.03683	0	-0.473252	0.0408598	-1.98057	5.04326e-16	1.50732	2.11949e-08	5.6702	2.03534e-89	8.50258	0	2.83237	0	-1.45918	0	-1.63876	3.55667e-84	CL6006.Contig1_Dmry	1	660	1.50732	2.11949e-08	3.84764e-09	8.03683	0	0	-1.17657	9.33796e-79	3.98552e-80	-1.45918	0	0	2.83237	0	0	0.967002	7.51007e-112	3.03756e-113	-1.63876	3.55667e-84	1.74001e-85	-2.14357
CL6006.Contig2_Dmry	0.457946	0.0229843	-10.6348	3.85461e-32	-11.0928	1.53218e-44	12.6618	1.14872e-138	-7.55459	0.000776266	-7.55459	0.00045868			-5.61471	0.259842	3.05418	9.59302e-06	8.66888	1.66376e-08	0.946122	3.29402e-17	-9	1.01599e-10	CL6006.Contig2_Dmry	1	375				12.6618	1.14872e-138	1.29883e-139	-10.6348	3.85461e-32	3.1271e-33	0.946122	3.29402e-17	3.5537e-18	8.66888	1.66376e-08	2.68706e-09	0.457946	0.0229843	0.0103188	-9	1.01599e-10	1.83864e-11	-11.0928
CL606.Contig1_Dmry			9.07414	3.9063e-20	9.07414	2.42669e-20															1.05521	1.23722e-80			CL606.Contig1_Dmry	1	657							9.07414	3.9063e-20	4.36238e-21	1.05521	1.23722e-80	3.44568e-82										9.07414
CL6370.Contig1_Dmry							3.86648	6.10165e-20							-3.58496	0.702452	-3.58496	0.641511			4.08746	0.374499			CL6370.Contig1_Dmry	1	455				3.86648	6.10165e-20	1.89861e-20				4.08746	0.374499	0.229378
CL6370.Contig2_Dmry	4.68012	1.63824e-06	0	1.00576	-4.68012	1.79729e-06	3.20443	2.41521e-16			4.52356	0.390381	-4.52356	0.391101							-1.56749	2.21688e-10			CL6370.Contig2_Dmry	1	470	-4.52356	0.391101	0.250092	3.20443	2.41521e-16	8.14454e-17	0	1.00576	0.990316	-1.56749	2.21688e-10	3.4478e-11				4.68012	1.63824e-06	4.43676e-07				-4.68012
Unigene1139_Dmry	4.38466	8.50772e-11	2.41504	0.0294615	-1.96963	2.28565e-05	2.38187	4.90542e-23	0.612977	0.703402	-4.08746	0.128207	4.70044	0.0388969			2	0.638381	2	0.639416	-0.963474	0.217423			Unigene1139_Dmry	1	1183	4.70044	0.0388969	0.0156116	2.38187	4.90542e-23	1.43304e-23	2.41504	0.0294615	0.0121035	-0.963474	0.217423	0.118538	2	0.639416	0.48886	4.38466	8.50772e-11	1.7831e-11				-1.96963
Unigene11651_Dmry			5.32193	0.120841	5.32193	0.103932					3.32193	0.649969	-3.32193	0.634195							-4.88333	1.32518e-123			Unigene11651_Dmry	1	532	-3.32193	0.634195	0.500122				5.32193	0.120841	0.0605084	-4.88333	1.32518e-123	2.50228e-125										5.32193
Unigene12120_Dmry	0.113454	0.338727	-0.711892	8.76649e-11	-0.825346	9.30564e-15	10.2923	1.7231e-32	-3.92125	3.05796e-16	2.62745	5.97673e-69	-6.54869	1.17263e-129			5.16993	0.228439	5.16993	0.235051	3.078	5.88597e-05	-11.8269	5.61118e-92	Unigene12120_Dmry	1	444	-6.54869	1.17263e-129	3.35216e-131	10.2923	1.7231e-32	4.31102e-33	-0.711892	8.76649e-11	1.44473e-11	3.078	5.88597e-05	1.44655e-05	5.16993	0.235051	0.119492	0.113454	0.338727	0.22493	-11.8269	5.61118e-92	2.57168e-93	-0.825346
Unigene12191_Dmry	3.152	0.0264122	-4.16993	0.610166	-7.32193	0.00495072	8.42206	2.35105e-06	-1	0.771173	-5.16993	0.385077	4.16993	0.642204									-5.16993	0.368807	Unigene12191_Dmry	1	311	4.16993	0.642204	0.499878	8.42206	2.35105e-06	1.12667e-06	-4.16993	0.610166	0.506476							3.152	0.0264122	0.011985	-5.16993	0.368807	0.240612	-7.32193
Unigene13218_Dmry	0.645415	0.298209	0.379261	0.609828	-0.266154	0.646746	-2.80206	0.00420712	0.592576	0.681133	-2.58496	0.141916	3.17754	0.0301873	3.36923	0.000198914	-5.39232	0.400063	-8.76155	3.1275e-06	0.777236	0.000406775	2.36923	0.00204021	Unigene13218_Dmry	1	269	3.17754	0.0301873	0.0117056	-2.80206	0.00420712	0.00253244	0.379261	0.609828	0.46377	0.777236	0.000406775	0.000111401	-8.76155	3.1275e-06	6.09264e-07	0.645415	0.298209	0.192807	2.36923	0.00204021	0.000672078	-0.266154
Unigene13752_Dmry	2.45943	1.28296e-182	-3.33184	9.81815e-46	-5.79128	0	8.65648	0	-2.58496	0.673004	2	0.351696	-4.58496	0.129582	1.72311	3.09956e-07	4.4307	5.27457e-116	2.70759	8.136e-76	-0.111031	0.959756	-0.774391	0.0004544	Unigene13752_Dmry	1	860	-4.58496	0.129582	0.0625382	8.65648	0	0	-3.33184	9.81815e-46	6.16998e-47	-0.111031	0.959756	0.9101	2.70759	8.136e-76	2.81916e-77	2.45943	1.28296e-182	3.27466e-184	-0.774391	0.0004544	0.000136795	-5.79128
Unigene14414_Dmry	-0.877516	0.0685864	1.98624	3.09922e-14	2.86375	1.00451e-21	-6.04751	2.07564e-19	-4.39232	0.289528	-4.39232	0.226414			5.80735	0.0144411	5.16993	0.071221	-0.63743	0.634259	-0.621638	6.98974e-25	-1.35252	0.0462487	Unigene14414_Dmry	1	720				-6.04751	2.07564e-19	6.53376e-20	1.98624	3.09922e-14	4.31282e-15	-0.621638	6.98974e-25	5.55764e-26	-0.63743	0.634259	0.449	-0.877516	0.0685864	0.034931	-1.35252	0.0462487	0.020174	2.86375
Unigene14645_Dmry	-0.862043	0.000473487	3.90439	0	4.76644	0	9.56986	8.60407e-44	2.32193	0.72908	4	0.225852	-1.67807	0.535487	1.39232	0.29806	-4	0.240938	-5.39232	0.0135326	-0.770646	0	-4.06095	1.78117e-29	Unigene14645_Dmry	1	945	-1.67807	0.535487	0.375152	9.56986	8.60407e-44	1.87214e-44	3.90439	0	0	-0.770646	0	0	-5.39232	0.0135326	0.0043182	-0.862043	0.000473487	0.000163021	-4.06095	1.78117e-29	1.78471e-30	4.76644
Unigene1903_Dmry							9.1472	6.69502e-23													-4.45943	0.412057			Unigene1903_Dmry	1	675				9.1472	6.69502e-23	1.96104e-23				-4.45943	0.412057	0.271822
Unigene19750_Dmry	1.57089	1.00784e-184	1.14434	1.34746e-84	-0.42655	7.84646e-21	0.83757	0.0691107	-0.424498	0.77681	1.01408	0.195992	-1.43857	0.0785022	2.82843	6.2391e-30	0.354777	0.497166	-2.47366	1.12832e-25	0.128539	7.56852e-11	-1.36796	2.93895e-30	Unigene19750_Dmry	1	803	-1.43857	0.0785022	0.0347396	0.83757	0.0691107	0.0485898	1.14434	1.34746e-84	5.49282e-86	0.128539	7.56852e-11	1.14798e-11	-2.47366	1.12832e-25	8.70772e-27	1.57089	1.00784e-184	2.5442e-186	-1.36796	2.93895e-30	2.90388e-31	-0.42655
Unigene20347_Dmry	0	1.01295	0	1.00801	0	0.999795	-4.70044	0.536271	-1	0.77844	0.584963	0.771735	-1.58496	0.535185	5.67243	0.436671	4.70044	0.667529	-0.971986	0.747188	-2.54889	0.165332	0.971986	0.730724	Unigene20347_Dmry	1	225	-1.58496	0.535185	0.375152	-4.70044	0.536271	0.460936	0	1.00801	0.990316	-2.54889	0.165332	0.0835942	-0.971986	0.747188	0.641896	0	1.01295	0.996318	0.971986	0.730724	0.644134	0
Unigene25423_Dmry	-1.22239	0.115553	1.87915	2.06684e-06	3.10154	6.76972e-11	4	0.0569363	-2.27459	0	-10.6318	0	8.35724	0	1.58496	0.650789	1.58496	0.649002	0	0.999505	1.52526	3.41063e-05	-1.73697	0.506276	Unigene25423_Dmry	1	1440	8.35724	0	0	4	0.0569363	0.0395088	1.87915	2.06684e-06	4.60482e-07	1.52526	3.41063e-05	8.13684e-06	0	0.999505	0.983198	-1.22239	0.115553	0.0622122	-1.73697	0.506276	0.359356	3.10154
Unigene27125_Dmry	5.16993	0.207224	3.58496	0.628037	-1.58496	0.488206	3.45943	0.597393							-3.58496	0.685819	-3.58496	0.63069			-1.56363	3.30786e-06			Unigene27125_Dmry	1	442				3.45943	0.597393	0.540652	3.58496	0.628037	0.493566	-1.56363	3.30786e-06	7.10082e-07				5.16993	0.207224	0.126232				-1.58496
Unigene27189_Dmry			3.58496	0.61962	3.58496	0.587431	9.57932	1.59894e-19									3.58496	0.637897	3.58496	0.638783	-2.82312	0.00587405			Unigene27189_Dmry	1	440				9.57932	1.59894e-19	5.02528e-20	3.58496	0.61962	0.493566	-2.82312	0.00587405	0.00194928	3.58496	0.638783	0.48886							3.58496
Unigene27951_Dmry			4.80735	0.63896	4.80735	0.596638															-2.33485	5.92337e-23			Unigene27951_Dmry	1	217							4.80735	0.63896	0.493566	-2.33485	5.92337e-23	5.06236e-24										4.80735
Unigene28621_Dmry	-1.13389	5.06272e-11	-1.88516	5.73095e-22	-0.75127	0.00313794	-1.96096	1.09439e-05	4.24793	0.46677	4.24793	0.388296	0	1.02153	1.56768	0.214606	3.01282	9.53282e-05	1.44514	0.0221337	1.17582	3.11587e-40	-3.24701	3.14432e-16	Unigene28621_Dmry	1	559	0	1.02153	0.999772	-1.96096	1.09439e-05	5.43432e-06	-1.88516	5.73095e-22	6.05628e-23	1.17582	3.11587e-40	1.62776e-41	1.44514	0.0221337	0.00746814	-1.13389	5.06272e-11	1.04839e-11	-3.24701	3.14432e-16	4.52278e-17	-0.75127
Unigene33445_Dmry	0.853775	0	-4.2032	0	-5.05697	0	1.36059	2.86084e-13	-1.95592	3.78443e-09	0.993097	4.36659e-07	-2.94902	1.12252e-28	3.67309	0	3.39975	0	-0.273333	2.69335e-60	0.991587	0	1.99109	0	Unigene33445_Dmry	1	537	-2.94902	1.12252e-28	9.12776e-30	1.36059	2.86084e-13	1.04627e-13	-4.2032	0	0	0.991587	0	0	-0.273333	2.69335e-60	1.11129e-61	0.853775	0	0	1.99109	0	0	-5.05697
Unigene33878_Dmry	-3.58531	1.83135e-112	-0.877235	2.26995e-17	2.70807	6.94223e-47	9.27146	5.30654e-26	-2.80735	0.671569	-2.80735	0.615806			0	1.0323	0.351472	0.809156	0.351472	0.805331	-4.23416	0	-3.84246	1.48669e-12	Unigene33878_Dmry	1	697				9.27146	5.30654e-26	1.47187e-26	-0.877235	2.26995e-17	2.7873e-18	-4.23416	0	0	0.351472	0.805331	0.726498	-3.58531	1.83135e-112	7.36792e-114	-3.84246	1.48669e-12	2.46316e-13	2.70807
Unigene34476_Dmry	1.22991	7.265e-25	5.82443	0	4.59453	0	-1.12102	0.159455	0.649503	0.582546	0	1.02844	0.649503	0.520284	0.974909	0.452404	1.71187	0.0689849	0.736966	0.416244	10.2287	0	-3.15863	2.6887e-13	Unigene34476_Dmry	1	710	0.649503	0.520284	0.359002	-1.12102	0.159455	0.119585	5.82443	0	0	10.2287	0	0	0.736966	0.416244	0.263032	1.22991	7.265e-25	9.24416e-26	-3.15863	2.6887e-13	4.31982e-14	4.59453
Unigene34486_Dmry	2.40901	0.00659965	-5.49185	0.220563	-7.90087	5.36468e-05	4.29523	3.92023e-10	4.90689	0.47245	4.90689	0.392052	0	1.02415	3.90689	0.666506	7.49185	0.000809197	3.58496	0.00545289	-1.49185	0.572633	-1	0.701613	Unigene34486_Dmry	1	364	0	1.02415	0.999772	4.29523	3.92023e-10	1.58855e-10	-5.49185	0.220563	0.128259	-1.49185	0.572633	0.41136	3.58496	0.00545289	0.00159696	2.40901	0.00659965	0.002669	-1	0.701613	0.606108	-7.90087
Unigene37429_Dmry	-0.936575	0.117126	3.99442	2.16745e-79	4.93099	3.08255e-91	7.40939	3.45209e-07	-3.26679	0.026827	-1.74322	0.123641	-1.52356	0.532574	4.87652	6.74432e-08	0	1.00034	-4.87652	6.59025e-08	-1.27366	0	-0.689537	0.0731516	Unigene37429_Dmry	1	671	-1.52356	0.532574	0.375152	7.40939	3.45209e-07	1.58354e-07	3.99442	2.16745e-79	9.18854e-81	-1.27366	0	0	-4.87652	6.59025e-08	1.11875e-08	-0.936575	0.117126	0.0631284	-0.689537	0.0731516	0.0339846	4.93099
Unigene38174_Dmry	5	0.358771	5	0.370644	0	0.998953	9.26209	3.23053e-12									4	0.639718	4	0.640916	-1.5037	6.56826e-05			Unigene38174_Dmry	1	343				9.26209	3.23053e-12	1.22073e-12	5	0.370644	0.24519	-1.5037	6.56826e-05	1.61893e-05	4	0.640916	0.48886	5	0.358771	0.251846				0
Unigene39894_Dmry	0.807355	0.516341	0.0274807	1.01859	-0.779874	0.507716	5.88264	0.0570028	1.67224	0.00103865	-1.57568	0.107722	3.24793	1.5933e-07	0	1.01205	0	1.00502	0	1.00107	-8.10329	4.06602e-06	-2.80735	0.0761369	Unigene39894_Dmry	1	414	3.24793	1.5933e-07	3.09482e-08	5.88264	0.0570028	0.0395088	0.0274807	1.01859	0.984114	-8.10329	4.06602e-06	8.8085e-07	0	1.00107	0.983198	0.807355	0.516341	0.392458	-2.80735	0.0761369	0.0356302	-0.779874
Unigene5870_Dmry	-1.05772	0.0638226	1.078	0.00489069	2.13572	6.81122e-07	0.259087	0.71827	1.26894	0.234453	-0.721284	0.626041	1.99022	0.0512907	-0.584963	0.787754	-0.526069	0.784774	0.0588937	1.01059	-0.432597	1.54986e-07	-2.34577	0.0457712	Unigene5870_Dmry	1	437	1.99022	0.0512907	0.0212436	0.259087	0.71827	0.678976	1.078	0.00489069	0.00167647	-0.432597	1.54986e-07	2.95708e-08	0.0588937	1.01059	0.978998	-1.05772	0.0638226	0.0323154	-2.34577	0.0457712	0.0199366	2.13572
Unigene6148_Dmry	7.74819	2.64743e-05	3.70044	0.631177	-4.04775	0.000248786	9.68124	2.29266e-20													-1.52758	2.75483e-06	-5.67243	0.119018	Unigene6148_Dmry	1	424				9.68124	2.29266e-20	7.06304e-21	3.70044	0.631177	0.493566	-1.52758	2.75483e-06	5.87692e-07				7.74819	2.64743e-05	7.97354e-06	-5.67243	0.119018	0.0586378	-4.04775
Unigene8891_Dmry	-1.96297	8.28247e-11	4.38144	0	6.34442	0	2.47317	1.76732e-11	4.90689	0.0971969	4.16993	0.222883	0.736966	0.62463	0.536053	0.538068	-1.73697	0.326416	-2.27302	0.0644247	-0.797765	0	-3.79128	4.22667e-29	Unigene8891_Dmry	1	862	0.736966	0.62463	0.507572	2.47317	1.76732e-11	6.83044e-12	4.38144	0	0	-0.797765	0	0	-2.27302	0.0644247	0.0249152	-1.96297	8.28247e-11	1.73453e-11	-3.79128	4.22667e-29	4.2714e-30	6.34442
Unigene8892_Dmry			7.75489	3.09439e-25	7.75489	1.85027e-25	0	0.949238			1.58496	0.638761	-1.58496	0.625205	-1.58496	0.678054	-1.58496	0.624859			-0.890955	6.99821e-88	-3.58496	0.118359	Unigene8892_Dmry	1	1992	-1.58496	0.625205	0.500122	0	0.949238	0.940246	7.75489	3.09439e-25	2.98124e-26	-0.890955	6.99821e-88	1.7786e-89							-3.58496	0.118359	0.0586378	7.75489
Unigene9526_Dmry	-0.371367	0.505376	3.22568	4.18963e-46	3.59704	5.45386e-51	6.05745	1.48686e-18			2.32193	0.650855	-2.32193	0.634911							1.87001	0	-4.39232	0.119464	Unigene9526_Dmry	1	979	-2.32193	0.634911	0.500122	6.05745	1.48686e-18	4.76618e-19	3.22568	4.18963e-46	2.61842e-47	1.87001	0	0				-0.371367	0.505376	0.38214	-4.39232	0.119464	0.0586378	3.59704
CL7420.Contig4_Dmry	1.10133	2.00104e-113	-0.252607	0.000136902	-1.35394	9.23433e-156	3.32193	0.586897	-2.1375	0.191182	1.57399	0.0508362	-3.71149	0.000284323	1	0.153896	2.39232	2.02879e-07	1.39232	0.0006694	3.78536	0	-3.94734	1.95345e-63	CL7420.Contig4_Dmry	1	711	-3.71149	0.000284323	7.64534e-05	3.32193	0.586897	0.540652	-0.252607	0.000136902	3.71942e-05	3.78536	0	0	1.39232	0.0006694	0.000169946	1.10133	2.00104e-113	7.99452e-115	-3.94734	1.95345e-63	1.1652e-64	-1.35394
Unigene20559_Dmry							2.33015	0.00186309													0	0.97588			Unigene20559_Dmry	1	590				2.33015	0.00186309	0.00108805				0	0.97588	0.971712
Unigene20563_Dmry							9.19229	6.27206e-21																	Unigene20563_Dmry	1	597				9.19229	6.27206e-21	1.90933e-21
Unigene32932_Dmry	-2.06413	2.45813e-06	-0.768674	0.04857	1.29546	0.0143777	1.61005	0.0103941	0.467779	0.259852	-1.83212	9.30678e-05	2.2999	4.30579e-08	2.42626	0.010174	1.45943	0.25055	-0.966833	0.236533	2.52725	0.0030469	-0.0331669	0.990407	Unigene32932_Dmry	1	927	2.2999	4.30579e-08	8.00796e-09	1.61005	0.0103941	0.00657454	-0.768674	0.04857	0.0213584	2.52725	0.0030469	0.00095763	-0.966833	0.236533	0.120589	-2.06413	2.45813e-06	6.76828e-07	-0.0331669	0.990407	0.941508	1.29546
Unigene34800_Dmry	10.121	0	-0.584963	0.665222	-10.7059	0	-0.0962153	0.936706	4.39232	0.464138			4.39232	0.396336	-0.561879	0.785796	-0.561879	0.783345	0	1.00855	2.974	0.00279321	-1.58496	0.279394	Unigene34800_Dmry	1	505	4.39232	0.396336	0.249908	-0.0962153	0.936706	0.91295	-0.584963	0.665222	0.563484	2.974	0.00279321	0.000871092	0	1.00855	0.978998	10.121	0	0	-1.58496	0.279394	0.167523	-10.7059
Unigene9896_Dmry	-2.11614	3.37613e-49	-3.5128	3.12765e-83	-1.39666	4.44021e-07	8.37069	1.69492e-12			3	0.636288	-3	0.623081	-3	0.673557	-3	0.621785			1.80599	9.95974e-58	-8.43045	1.60107e-12	Unigene9896_Dmry	1	619	-3	0.623081	0.500122	8.37069	1.69492e-12	6.34692e-13	-3.5128	3.12765e-83	1.28635e-84	1.80599	9.95974e-58	3.7228e-59				-2.11614	3.37613e-49	2.65312e-50	-8.43045	1.60107e-12	2.66118e-13	-1.39666
[truncated: 18 more columns]
