# Supplementary material for: Transcriptome Analysis for Identification of Genes Related to Growth and Development, Digestion and Detoxification, Olfaction in the Litchi Stink Bug Tessaratoma papillosa
Source: Front Physiol. 2022 Jan 24;12:774218. doi: 10.3389/fphys.2021.774218 (PMC8818959; doi:10.3389/fphys.2021.774218)
Supplement: Supplementary file 5 [file Data_Sheet_5.xlsx]

## Sheet: Sheet1
Supplementary Table 7. T.papillosa transcriptome data verification qRT-PCR primer sequence.
No.	Primer F	Primer R	GeneID
RT-2	AGCACCCCACGTCTTGCTGT	TTGGAGGGTGCTCGGTGGAA	CL7125.Contig1_Dmry CL7125.Contig1_Dmry
RT-5	ACGCACGCACGCAAACACAA	ACCAGAGTGTCAGGGAGCCGA	CL5194.Contig2_Dmry CL5194.Contig2_Dmry
RT-6	GCCCACCTGCTCCAAACCCA	CCTCTGCACCTCACTACACGGC	Unigene10305_Dmry Unigene10305_Dmry
RT-7	TTGCGCCAATTTGTGCCGCC	CTGCAGGCCAGCTGCGACAT	CL4281.Contig1_Dmry CL4281.Contig1_Dmry
RT-9	TCCCCTGCCAATGCCATAACCTCA	TGCGTTTGGCCAGCATCCCA	Unigene13392_Dmry Unigene13392_Dmry
RT-10	CCGAGCCCAGCAACAGCGAT	TGGGGCGTATGAGGGGTGTGA	CL7507.Contig2_Dmry CL7507.Contig2_Dmry
RT-11	CCGGGCGCTAGATTGCCCAC	TGCCTGGCGGTTCAGCCTTG	CL204.Contig1_Dmry CL204.Contig1_Dmry
RT-12	CCACAACGTGAAACTGTTGCTGGA	TGGGTGGTTTGTGATGGGCCAG	Unigene27328_Dmry Unigene27328_Dmry
RT-13	CGGCCAGGATGACCCTCCCA	AGGGGCTGGCAACCCTTGGA	CL3997.Contig3_Dmry CL3997.Contig3_Dmry
RT-15	TCGGCGGCTGCTTCCGAAT	CGGGTCCAGACTCCGCAGGT	CL328.Contig4_Dmry CL328.Contig4_Dmry
RT-17	TGCCTGGCTCAGGTCGACGAT	ACGGTTAGGTTTGTGTGTGCGA	CL899.Contig4_Dmry CL899.Contig4_Dmry
RT-21	ACTCCCCGCTTGGCCTCACA	TGGAACAGACAGTAGGTCTGATCACCT	Unigene25423_Dmry Unigene25423_Dmry
RT-28	CGAGGAGGGCCACCAACCCT	CCCAGGAGGATCGCATGTCGG	Unigene9526_Dmry Unigene9526_Dmry
RT-29	ACATGCGAGCATACACTTTGCATCA	GGATGGCGCTCGCCTCCATT	Unigene14645_Dmry Unigene14645_Dmry
RT-31	AGCGTCCATAAGCCGGCGGT	ACCGATCAGAGCCGACCTCCT	Unigene32932_Dmry Unigene32932_Dmry
RT-37	TCTGTGGCCTTGGGGCTCAGT	ACACACTTTTTCCCCAGTTCCTCACG	Unigene34476_Dmry Unigene34476_Dmry
RT-40	TGTGCATGCCCAAGAGTGGAGT	CCCCAGGTCGGATCCACCATCT	Unigene37429_Dmry Unigene37429_Dmry
RT-42	GGAGGGATTTGGTTTGATTTCAGAGGG	TGCAATTGGCAGCAGTGATTGCG	CL4896.Contig1_Dmry CL4896.Contig1_Dmry
RT-43	CTTCTTCCATTGTCCCGTCTTCTTTCA	GGCTCCATCAAAGGATGAGGCAA	CL1836.Contig2_Dmry CL1836.Contig2_Dmry
RT-53	ACCGATGCTGAATGTTTGAGGTGGC	GCCTGCTAGTGTCCAGCGTCC	CL5513.Contig1_Dmry CL5513.Contig1_Dmry
actin-2	GGCAAGGGTGCATTTACACCAACC	GGTCGGTCTGCTCGTGCTGT
